# Supplementary material for: Protein expression profiles in Meishan and Duroc sows during mid-gestation reveal differences affecting uterine capacity, endometrial receptivity, and the maternal–fetal Interface
Source: BMC Genomics. 2019 Dec 17;20:991. doi: 10.1186/s12864-019-6353-2 (PMC6918595; doi:10.1186/s12864-019-6353-2)
Supplement: Supplementary file 1 — Additional file 1: Table S1. List of DEPs and functional enrichment analysis results for DEPs in Meishan sows. [file 12864_2019_6353_MOESM1_ESM.xlsx]

## Sheet: DEPs_Up
Protein	Gene	Description	Replicate1	Replicate2	MSD72/MSD49	p-Value
B6VNT8	ACTC1	Cardiac muscle alpha actin 1 OS=Sus scrofa	1.36307	1.44922	1.40615	0.0107144
I3LL97	CSRP1	Uncharacterized protein OS=Sus scrofa	1.97938	1.68991	1.83464	5.23204e-06
I3LKW2	BCAT1	Branched-chain-amino-acid aminotransferase OS=Sus scrofa	1.54008	1.32685	1.43347	0.0187187
I3LCX2		Uncharacterized protein (Fragment) OS=Sus scrofa	1.74194	1.92743	1.83469	0.000202853
O02772	FABP3	Fatty acid-binding protein, heart OS=Sus scrofa	1.46395	1.39328	1.42861	0.00143316
I3LM03	LOC100626165	Uncharacterized protein OS=Sus scrofa	1.72962	1.51069	1.62016	6.12629e-05
Q1W0Y2	COX7C	Cytochrome c oxidase subunit 7C, mitochondrial OS=Sus scrofa	1.8012	1.32042	1.56081	0.00762118
F1SES5	ASAH1	Uncharacterized protein OS=Sus scrofa	1.32888	1.52983	1.42935	0.000102175
F1SMT0	EFHD1	Uncharacterized protein OS=Sus scrofa	1.85847	1.54103	1.69975	0.0114377
Q08092	CNN1	Calponin-1 OS=Sus scrofa	2.42574	2.48885	2.4573	0.00140831
P02540	DES	Desmin OS=Sus scrofa	1.82837	1.8593	1.84384	9.46632e-06
I3LKP0	SYNM	Uncharacterized protein (Fragment) OS=Sus scrofa	1.70229	1.73006	1.71618	0.0150996
Q2EN81	ATP5O	ATP synthase subunit O, mitochondrial OS=Sus scrofa	1.81064	1.42673	1.61869	0.00345906
P46405	RPS12	40S ribosomal protein S12 OS=Sus scrofa	1.49826	1.5691	1.53368	0.000383629
F1SQ40	PDIA5	Uncharacterized protein OS=Sus scrofa	1.46544	1.43774	1.45159	0.00247104
F1SI77	CKMT1B	Uncharacterized protein OS=Sus scrofa	1.47811	1.51833	1.49822	0.00218731
F1SHR3	ATP6V1E1	Uncharacterized protein OS=Sus scrofa	1.84936	1.33752	1.59344	0.000733653
Q0MVN8	CRYZ	Quinone oxidoreductase OS=Sus scrofa	1.40568	1.90914	1.65741	0.00908876
F1SHC0	PRPH	Uncharacterized protein OS=Sus scrofa	2.34241	3.43955	2.89098	8.63914e-17
I3LEB7	PODN	Uncharacterized protein OS=Sus scrofa	1.35457	1.52791	1.44124	0.0080559
F1SGT4	CD44	Uncharacterized protein OS=Sus scrofa	2.08729	1.92241	2.00485	0.00135182
I3LE55		Uncharacterized protein (Fragment) OS=Sus scrofa	1.91259	1.39244	1.65252	0.0267539
F1SGG1	KRT18	Uncharacterized protein OS=Sus scrofa	1.45413	1.38303	1.41858	2.29562e-12
K7GPH5	FHL1C	Uncharacterized protein OS=Sus scrofa	1.46805	1.43953	1.45379	0.0122533
Q7M2W6	CRYAB	Alpha-crystallin B chain OS=Sus scrofa	2.36437	1.8531	2.10874	0.00209408
F1SRV4	GSTK1	Uncharacterized protein OS=Sus scrofa	1.33836	1.87834	1.60835	0.0199442
F1RYV5	LOC100519510	Uncharacterized protein OS=Sus scrofa	2.69498	1.60196	2.14847	0.00393858
F1SJE9	DOCK8	Uncharacterized protein OS=Sus scrofa	1.86734	1.3223	1.59482	0.0200303
F1S3J7	PAPLN	Uncharacterized protein OS=Sus scrofa	1.34818	1.30222	1.3252	0.000118237
F1SJR5	PACSIN2	Uncharacterized protein OS=Sus scrofa	1.62712	1.3878	1.50746	3.23081e-05
F1SCZ4	PAPSS2	Uncharacterized protein OS=Sus scrofa	1.74083	1.36973	1.55528	0.000347337
F1S2I8	TPPP3	Uncharacterized protein (Fragment) OS=Sus scrofa	2.66089	1.64794	2.15441	0.00105165
F1S127	ETNPPL	Uncharacterized protein OS=Sus scrofa	1.93257	2.13692	2.03474	5.74403e-07
I3LRK1		Uncharacterized protein OS=Sus scrofa	1.30851	1.30988	1.30919	0.00293784
F2Z5Q8	RPL35A	Uncharacterized protein OS=Sus scrofa	1.45527	1.731	1.59314	0.0160109
I3LIQ9		Uncharacterized protein OS=Sus scrofa	1.54558	1.57303	1.5593	3.3166e-05
C5I4T6	PCK2	Phosphoenolpyruvate carboxykinase 2 OS=Sus scrofa	1.40114	2.61538	2.00826	0.00134227
F1RPD7	SMTN	Uncharacterized protein OS=Sus scrofa	1.44921	1.62503	1.53712	0.000651692
F1S1D6	ATP6V0A1	V-type proton ATPase subunit a OS=Sus scrofa	1.80689	1.29371	1.5503	0.0374453
F1ST62		Uncharacterized protein OS=Sus scrofa	1.30084	1.3079	1.30437	0.0253308
F1SLE5	ATP6V1B1	Uncharacterized protein (Fragment) OS=Sus scrofa	1.4696	1.50341	1.48651	0.00879658
F1S9T4	TRIM29	Uncharacterized protein OS=Sus scrofa	2.60954	1.47535	2.04245	0.00317366
F1SBQ5	SLC16A1	Solute carrier family 16, member 1 (Monocarboxylic acid transporter 1) tv1 OS=Sus scrofa	1.80967	2.04908	1.92937	0.00025115

## Sheet: DEPs_Down
Protein	Gene	Description	Replicate1	Replicate2	MSD72/MSD49	pValue
P22411	DPP4	Dipeptidyl peptidase 4 OS=Sus scrofa	0.498988	0.65004	0.574514	0.00247131
F1S788	C8A	Uncharacterized protein (Fragment) OS=Sus scrofa	0.730168	0.761905	0.746036	0.0077182
F1SFI6	FETUB	Uncharacterized protein (Fragment) OS=Sus scrofa	0.739332	0.633124	0.686228	0.00231547
F1SEQ6	TSPAN14	Tetraspanin OS=Sus scrofa	0.700555	0.723929	0.712242	0.0203242
I3L5K0	LOC100738788	Uncharacterized protein OS=Sus scrofa	0.593491	0.644357	0.618924	0.0145976
F1SDX6	TGM2	Uncharacterized protein OS=Sus scrofa	0.582103	0.48222	0.532161	2.98392e-25
P22298	SLPI	Antileukoproteinase (Fragment) OS=Sus scrofa	0.462676	0.597911	0.530294	0.00269994
P16549	FMO1	Dimethylaniline monooxygenase [N-oxide-forming] 1 OS=Sus scrofa	0.684279	0.693533	0.688906	0.0217045
A0A075B7I6		Uncharacterized protein OS=Sus scrofa	0.328441	0.453403	0.390922	2.56885e-06
F1S682	QSOX1	Sulfhydryl oxidase OS=Sus scrofa	0.685045	0.687351	0.686198	0.00202489
F1SJW8	SERPING1	Uncharacterized protein OS=Sus scrofa	0.652416	0.73532	0.693868	0.0115381
F1SSF7	AEBP1	Uncharacterized protein OS=Sus scrofa	0.544053	0.801174	0.672614	0.0319571
Q9MYU4	ENTPD1	Ectonucleoside triphosphate diphosphohydrolase 1 OS=Sus scrofa	0.54976	0.661098	0.605429	0.0214175
A0A0A0MY58	LOC102161607	Uncharacterized protein (Fragment) OS=Sus scrofa	0.666073	0.704319	0.685196	1.48599e-30
F1ST01	SELENBP1	Uncharacterized protein OS=Sus scrofa	0.584952	0.73475	0.659851	0.0080732
F1SSS0	CPS1	Uncharacterized protein OS=Sus scrofa	0.520635	0.233933	0.377284	1.40299e-06
F1S3H9	LOC100517145	Uncharacterized protein OS=Sus scrofa	0.558207	0.718028	0.638118	0.00569867
F1S285	COL14A1	Uncharacterized protein OS=Sus scrofa	0.527565	0.584385	0.555975	9.18261e-13
F1S325	HYI	Hydroxypyruvate isomerase OS=Sus scrofa	0.606082	0.703294	0.654688	0.0204646
I3LFK6	ANXA10	Uncharacterized protein (Fragment) OS=Sus scrofa	0.26996	0.297476	0.283718	0.000310691
C0JPM4	TIMP	Tissue inhibitor of metalloproteases-2 OS=Sus scrofa	0.56372	0.48908	0.5264	0.000280351
P79303	UGP2	UTP--glucose-1-phosphate uridylyltransferase OS=Sus scrofa	0.767924	0.73913	0.753527	3.43101e-15
B3F0B7	CRABP1	Cellular retinoic acid binding protein 1 OS=Sus scrofa	0.741936	0.713154	0.727545	0.00704902
F1RPC8	CRYM	Uncharacterized protein OS=Sus scrofa	0.708907	0.611806	0.660356	0.00132489
Q29052	ITIH1	Inter-alpha-trypsin inhibitor heavy chain H1 OS=Sus scrofa	0.404932	0.686857	0.545895	0.0055505
F1STC5		Uncharacterized protein (Fragment) OS=Sus scrofa	0.671329	0.627929	0.649629	8.74443e-10
I3LHP6	RAB3B	Uncharacterized protein OS=Sus scrofa	0.689084	0.54917	0.619127	0.0044989

## Sheet: Enrichment_Up
Go Term Level1	Go Term	Mapping	Background	All mapping	All background	Fold enrichment	Fisher' exact Test P value	Mapping Protein IDs
Biological_Process	GO:0045103~intermediate filament-based process	3	6	29	3158	54.4483	0.00080061	F1SGG1;I3LKP0;F1SHC0;
Biological_Process	GO:0045104~intermediate filament cytoskeleton organization	3	10	29	3158	32.669	0.00281714	F1SGG1;I3LKP0;F1SHC0;
Biological_Process	GO:0015991~ATP hydrolysis coupled proton transport	3	16	29	3158	20.4181	0.00794073	F1SLE5;F1S1D6;F1SHR3;
Biological_Process	GO:0015988~energy coupled proton transmembrane transport, against electrochemical gradient	3	16	29	3158	20.4181	0.00794073	F1SLE5;F1S1D6;F1SHR3;
Biological_Process	GO:0043066~negative regulation of apoptotic process	5	115	29	3158	4.73463	0.0190499	F1SGG1;F1SGT4;Q7M2W6;F1SI77;B6VNT8;
Biological_Process	GO:0045851~pH reduction	2	6	29	3158	36.2989	0.0451076	F1SLE5;F1S1D6;
Cellular_Component	GO:0016469~proton-transporting two-sector ATPase complex	4	21	36	3560	18.836	0.000962325	F1SLE5;F1S1D6;Q2EN81;F1SHR3;
Cellular_Component	GO:0005882~intermediate filament	4	26	36	3560	15.2137	0.00187524	F1SGG1;P02540;I3LKP0;F1SHC0;
Cellular_Component	GO:0098590~plasma membrane region	5	75	36	3560	6.59259	0.00612673	F1SGT4;F1SLE5;F1SJR5;F1SHC0;F1SHR3;
Cellular_Component	GO:0044449~contractile fiber part	4	43	36	3560	9.19897	0.00831998	Q7M2W6;P02540;I3LKP0;B6VNT8;
Cellular_Component	GO:0005856~cytoskeleton	10	383	36	3560	2.58196	0.0115698	F1SGG1;I3LE55;F1S9T4;I3LCX2;I3LIQ9;I3LRK1;P02540;I3LKP0;F1SBQ5;Q08092;
Cellular_Component	GO:0043292~contractile fiber	4	50	36	3560	7.91111	0.0127226	Q7M2W6;P02540;I3LKP0;B6VNT8;
Cellular_Component	GO:0043230~extracellular organelle	17	946	36	3560	1.77707	0.0150276	F1SLE5;F1SMT0;F1SJR5;F2Z5Q8;F1SES5;F1S2I8;B6VNT8;F1SHR3;F1SGT4;F1SGG1;Q7M2W6;I3LL97;F1SRV4;P02540;C5I4T6;F1SBQ5;F1SHC0;
Cellular_Component	GO:0070062~extracellular vesicular exosome	17	946	36	3560	1.77707	0.0150276	F1SLE5;F1SMT0;F1SJR5;F2Z5Q8;F1SES5;F1S2I8;B6VNT8;F1SHR3;F1SGT4;F1SGG1;Q7M2W6;I3LL97;F1SRV4;P02540;C5I4T6;F1SBQ5;F1SHC0;
Cellular_Component	GO:1903561~extracellular vesicle	17	946	36	3560	1.77707	0.0150276	F1SLE5;F1SMT0;F1SJR5;F2Z5Q8;F1SES5;F1S2I8;B6VNT8;F1SHR3;F1SGT4;F1SGG1;Q7M2W6;I3LL97;F1SRV4;P02540;C5I4T6;F1SBQ5;F1SHC0;
Cellular_Component	GO:0065010~extracellular membrane-bounded organelle	17	946	36	3560	1.77707	0.0150276	F1SLE5;F1SMT0;F1SJR5;F2Z5Q8;F1SES5;F1S2I8;B6VNT8;F1SHR3;F1SGT4;F1SGG1;Q7M2W6;I3LL97;F1SRV4;P02540;C5I4T6;F1SBQ5;F1SHC0;
Cellular_Component	GO:0005576~extracellular region	19	1125	36	3560	1.67012	0.015719	F1SLE5;I3LEB7;F1SMT0;F1SJR5;F2Z5Q8;F1SES5;F1S2I8;B6VNT8;F1S3J7;F1SHR3;F1SGG1;F1SGT4;Q7M2W6;I3LL97;F1SRV4;P02540;C5I4T6;F1SBQ5;F1SHC0;
Cellular_Component	GO:0031988~membrane-bounded vesicle	17	988	36	3560	1.70153	0.0227383	F1SLE5;F1SMT0;F1SJR5;F2Z5Q8;F1SES5;F1S2I8;B6VNT8;F1SHR3;F1SGT4;F1SGG1;Q7M2W6;I3LL97;F1SRV4;P02540;C5I4T6;F1SBQ5;F1SHC0;
Cellular_Component	GO:0016459~myosin complex	3	27	36	3560	10.9877	0.027754	I3LCX2;I3LIQ9;I3LRK1;
Cellular_Component	GO:0031982~vesicle	17	1025	36	3560	1.64011	0.0318746	F1SLE5;F1SMT0;F1SJR5;F2Z5Q8;F1SES5;F1S2I8;B6VNT8;F1SHR3;F1SGT4;F1SGG1;Q7M2W6;I3LL97;F1SRV4;P02540;C5I4T6;F1SBQ5;F1SHC0;
Cellular_Component	GO:0031674~I band	3	29	36	3560	10.2299	0.0318762	Q7M2W6;P02540;B6VNT8;
Cellular_Component	GO:0045111~intermediate filament cytoskeleton	3	30	36	3560	9.88889	0.0340228	F1S9T4;P02540;I3LKP0;
Molecular_Function	GO:0015078~hydrogen ion transmembrane transporter activity	5	37	38	3166	11.2589	0.000789635	F1SLE5;F1S1D6;Q1W0Y2;Q2EN81;F1SHR3;
Molecular_Function	GO:0005198~structural molecule activity	8	175	38	3166	3.80872	0.00397253	F1SGG1;I3LE55;Q7M2W6;F2Z5Q8;P02540;I3LKP0;P46405;F1SHC0;
Molecular_Function	GO:0044769~ATPase activity, coupled to transmembrane movement of ions, rotational mechanism	3	12	38	3166	20.8289	0.00720756	F1S1D6;Q2EN81;F1SHR3;
	Pathway	Mapping	Background	All mapping	All background	Fold enrichment	Fisher' exact Test P value	Mapping Protein IDs
Pathway	ko00190-ssc00190~Oxidative phosphorylation	5	69	20	2056	7.44928	0.0035552	F1SLE5;F1S1D6;Q1W0Y2;Q2EN81;F1SHR3;
Pathway	ko04966-ssc04966~Collecting duct acid secretion	3	14	20	2056	22.0286	0.00657816	F1SLE5;F1S1D6;F1SHR3;
Pathway	ko05323-ssc05323~Rheumatoid arthritis	3	26	20	2056	11.8615	0.0235933	F1SLE5;F1S1D6;F1SHR3;
Pathway	ko04721-ssc04721~Synaptic vesicle cycle	3	28	20	2056	11.0143	0.0272856	F1SLE5;F1S1D6;F1SHR3;

## Sheet: Enrichment_Down
Go Term Level1	Go Term	Mapping	Background	All mapping	All background	Fold enrichment	Fisher' exact Test P value	Mapping Protein IDs
Biological_Process	GO:0004866~endopeptidase inhibitor activity	6	60	22	3166	14.3909	3.91119e-05	F1SJW8;Q29052;C0JPM4;F1SFI6;F1S3H9;P22298;
Biological_Process	GO:0004857~enzyme inhibitor activity	3	23	22	3166	18.7708	0.00979023	C0JPM4;F1SFI6;F1S3H9;
Biological_Process	GO:0002020~protease binding	2	4	22	3166	71.9545	0.0207085	P22411;C0JPM4;
Biological_Process	GO:0048551~metalloenzyme inhibitor activity	2	5	22	3166	57.5636	0.0275199	C0JPM4;F1SFI6;
Biological_Process	GO:0010576~metalloenzyme regulator activity	2	5	22	3166	57.5636	0.0275199	C0JPM4;F1SFI6;
Biological_Process	GO:0008191~metalloendopeptidase inhibitor activity	2	5	22	3166	57.5636	0.0275199	C0JPM4;F1SFI6;
Biological_Process	GO:0004867~serine-type endopeptidase inhibitor activity	3	42	22	3166	10.2792	0.0320966	F1SJW8;Q29052;P22298;
Cellular_Component	GO:0005615~extracellular space	8	220	22	3560	5.8843	0.000233162	F1S788;F1ST01;F1S285;F1SJW8;F1S682;C0JPM4;F1S3H9;F1SSF7;
Cellular_Component	GO:0044421~extracellular region part	8	268	22	3560	4.83039	0.00078909	F1S788;F1ST01;F1S285;F1SJW8;F1S682;C0JPM4;F1S3H9;F1SSF7;
Cellular_Component	GO:0005576~extracellular region	15	1125	22	3560	2.15758	0.00190283	I3LHP6;F1S285;F1RPC8;F1SJW8;F1S682;C0JPM4;F1S3H9;F1SFI6;F1S788;F1SDX6;F1ST01;P22411;Q29052;P22298;F1SSF7;
Cellular_Component	GO:0043230~extracellular organelle	12	946	22	3560	2.05266	0.0155587	F1S788;I3LHP6;F1SDX6;P22411;F1ST01;F1S285;F1SJW8;F1RPC8;F1S682;C0JPM4;F1SFI6;F1SSF7;
Cellular_Component	GO:0070062~extracellular vesicular exosome	12	946	22	3560	2.05266	0.0155587	F1S788;I3LHP6;F1SDX6;P22411;F1ST01;F1S285;F1SJW8;F1RPC8;F1S682;C0JPM4;F1SFI6;F1SSF7;
Cellular_Component	GO:1903561~extracellular vesicle	12	946	22	3560	2.05266	0.0155587	F1S788;I3LHP6;F1SDX6;P22411;F1ST01;F1S285;F1SJW8;F1RPC8;F1S682;C0JPM4;F1SFI6;F1SSF7;
Cellular_Component	GO:0065010~extracellular membrane-bounded organelle	12	946	22	3560	2.05266	0.0155587	F1S788;I3LHP6;F1SDX6;P22411;F1ST01;F1S285;F1SJW8;F1RPC8;F1S682;C0JPM4;F1SFI6;F1SSF7;
Cellular_Component	GO:0031988~membrane-bounded vesicle	12	988	22	3560	1.9654	0.021598	F1S788;I3LHP6;F1SDX6;P22411;F1ST01;F1S285;F1SJW8;F1RPC8;F1S682;C0JPM4;F1SFI6;F1SSF7;
Cellular_Component	GO:0031982~vesicle	12	1025	22	3560	1.89446	0.0283141	F1S788;I3LHP6;F1SDX6;P22411;F1ST01;F1S285;F1SJW8;F1RPC8;F1S682;C0JPM4;F1SFI6;F1SSF7;
Cellular_Component	GO:0031224~intrinsic component of membrane	7	442	22	3560	2.56273	0.0459919	F1S788;Q9MYU4;F1SDX6;P22411;P16549;F1S682;F1SEQ6;
Molecular_Function	GO:0004866~endopeptidase inhibitor activity	6	60	22	3166	14.3909	3.91119e-05	F1SJW8;Q29052;C0JPM4;F1SFI6;F1S3H9;P22298;
Molecular_Function	GO:0004857~enzyme inhibitor activity	3	23	22	3166	18.7708	0.00979023	C0JPM4;F1SFI6;F1S3H9;
Molecular_Function	GO:0002020~protease binding	2	4	22	3166	71.9545	0.0207085	P22411;C0JPM4;
Molecular_Function	GO:0048551~metalloenzyme inhibitor activity	2	5	22	3166	57.5636	0.0275199	C0JPM4;F1SFI6;
Molecular_Function	GO:0010576~metalloenzyme regulator activity	2	5	22	3166	57.5636	0.0275199	C0JPM4;F1SFI6;
Molecular_Function	GO:0008191~metalloendopeptidase inhibitor activity	2	5	22	3166	57.5636	0.0275199	C0JPM4;F1SFI6;
Molecular_Function	GO:0004867~serine-type endopeptidase inhibitor activity	3	42	22	3166	10.2792	0.0320966	F1SJW8;Q29052;P22298;
Pathway	Mapping	Background	All mapping	All background	Fold enrichment	Fisher' exact Test P value	Mapping Protein IDs
