# Supplementary material for: Protein expression profiles in Meishan and Duroc sows during mid-gestation reveal differences affecting uterine capacity, endometrial receptivity, and the maternal–fetal Interface
Source: BMC Genomics. 2019 Dec 17;20:991. doi: 10.1186/s12864-019-6353-2 (PMC6918595; doi:10.1186/s12864-019-6353-2)
Supplement: Supplementary file 2 — Additional file 2: Table S2. List of DEPs and functional enrichment analysis results for DEPs in Duroc sows. [file 12864_2019_6353_MOESM2_ESM.xlsx]

## Sheet: DEPs_Up
Protein	Gene	Description	Replicate1	Replicate2	DUD72/DUD49	pValue
F1RMM0	PRKCDBP	Uncharacterized protein OS=Sus scrofa	1.44236	1.95876	1.66136	0.00211342
F1SG00	TPM2	Uncharacterized protein OS=Sus scrofa	1.36267	1.5546	1.45232	0.00719989
P29269	MYL9	Myosin regulatory light polypeptide 9 OS=Sus scrofa	1.43746	1.53614	1.48517	0.0142935
F1S5Z7	SORT1	Uncharacterized protein OS=Sus scrofa	1.30884	1.3469	1.3276	0.0111961
Q08092	CNN1	Calponin-1 OS=Sus scrofa	1.39495	1.65511	1.51394	0.00207201
I3L650	CALD1	Uncharacterized protein OS=Sus scrofa	1.39316	1.61688	1.49671	1.42322e-07
F1SMI8	C6	Uncharacterized protein OS=Sus scrofa	1.35731	1.42238	1.38908	0.00133642
F1SEN1	ANXA8	Annexin OS=Sus scrofa	1.53233	1.68059	1.60304	0.00292268
Q2EN75	S100A6	Protein S100-A6 OS=Sus scrofa	2.45765	1.72188	2.025	0.00128741
Q9TV36	FBN1	Fibrillin-1 OS=Sus scrofa	1.30835	1.90017	1.54968	7.69135e-16
Q29549	CLU	Clusterin OS=Sus scrofa	1.47449	1.86884	1.64841	0.00335535
Q6Q2J0	MAOA	Amine oxidase [flavin-containing] A OS=Sus scrofa	1.18354	1.59496	1.35879	0.0433333
F1SPT5	LAMB2	Uncharacterized protein OS=Sus scrofa	1.30769	1.3954	1.35012	0.000515822
F1S4S5	HSPA12A	Uncharacterized protein OS=Sus scrofa	1.36529	1.62857	1.48535	0.0281776
O11780	TGFBI	Transforming growth factor-beta-induced protein ig-h3 OS=Sus scrofa	1.33446	1.3288	1.33162	0.0052852
Q53DY5	HIST1H1D	Histone H1.3-like protein OS=Sus scrofa	1.63944	1.8516	1.73907	4.58397e-06
F6PT21	HPGD	Uncharacterized protein OS=Sus scrofa	1.325	1.31134	1.31813	0.0012057
P14460	FGA	Fibrinogen alpha chain (Fragment) OS=Sus scrofa	1.42489	1.64976	1.5291	0.0272634
F1RK01	CPB2	Uncharacterized protein OS=Sus scrofa	1.62042	1.30123	1.44339	0.0140187
P10859	HAPLN1	Hyaluronan and proteoglycan link protein 1 OS=Sus scrofa	1.43626	1.38233	1.40878	0.000252184
Q9TT35	SERPINA7	Thyroxine-binding globulin OS=Sus scrofa	1.36375	1.34315	1.35337	0.00197546
F1SJS8	TAGLN	Transgelin OS=Sus scrofa	1.40486	1.38878	1.39678	2.75644e-05
F1RQW7	C2	Uncharacterized protein OS=Sus scrofa	1.40413	1.35725	1.38029	0.000125294
F1RRN0	PTK7	Uncharacterized protein (Fragment) OS=Sus scrofa	1.44106	1.36549	1.40226	0.000351022
I3LQ17		Uncharacterized protein OS=Sus scrofa	1.3997	1.84989	1.59361	5.19437e-10
I3LPY1	TNS1	Uncharacterized protein (Fragment) OS=Sus scrofa	1.29774	1.86349	1.52999	0.0467627
F1SSS0	CPS1	Uncharacterized protein OS=Sus scrofa	6.1956	5.51335	5.8346	1.46774e-07
F1RYI8	COL3A1	Uncharacterized protein OS=Sus scrofa	1.36188	2.21801	1.68757	3.02535e-05
F1SQX0	RERG	Uncharacterized protein OS=Sus scrofa	1.61063	1.81722	1.7077	0.0205271
F1SD87	FBLN5	Uncharacterized protein (Fragment) OS=Sus scrofa	1.51104	1.4641	1.4872	0.0058568
F1SRL9	BASP1	Uncharacterized protein OS=Sus scrofa	1.44805	1.96433	1.66714	0.00253243
Q3S3F7	SULT2A1	Sulfotransferase OS=Sus scrofa	1.48724	1.46244	1.47473	2.56012e-11
F1SAY0	PTGFRN	Uncharacterized protein (Fragment) OS=Sus scrofa	1.30577	2.22039	1.64446	0.00727043
F1S9T4	TRIM29	Uncharacterized protein OS=Sus scrofa	1.77986	1.57278	1.66993	0.00555272
F1SBE5	PTGIS	Uncharacterized protein OS=Sus scrofa	1.35336	1.93289	1.59203	0.0214609

## Sheet: DEPs_Down
Protein	Gene	Description	Replicate1	Replicate2	DUD72/DUD49	pValue
P22411	DPP4	Dipeptidyl peptidase 4 OS=Sus scrofa	0.562167	0.32	0.407844	0.000461252
Q7YQE5	PLET1	Placenta-expressed transcript 1 protein OS=Sus scrofa	0.575276	0.526907	0.55003	0.00599653
E0YLM4	MANF	Mesencephalic astrocyte-derived neurotrophic factor OS=Sus scrofa	0.731579	0.711759	0.721533	0.0119335
I3LSU8	UBE2Z	Uncharacterized protein OS=Sus scrofa	0.7123	0.660017	0.685162	0.0285283
F1RMZ8	ATP6V1B2	Uncharacterized protein OS=Sus scrofa	0.746377	0.787561	0.766416	0.0443384
F1REX8	HIP1R	Uncharacterized protein (Fragment) OS=Sus scrofa	0.638251	0.646075	0.642139	1.95753e-06
A1E295	CTSB	Cathepsin B OS=Sus scrofa	0.454475	0.328931	0.381643	8.61379e-07
F1RUH7	TPMT	Uncharacterized protein OS=Sus scrofa	0.747601	0.745634	0.746616	0.0024273
F1SES5	ASAH1	Uncharacterized protein OS=Sus scrofa	0.582777	0.423932	0.490822	6.27862e-07
F1RW24	PAGE4	Uncharacterized protein OS=Sus scrofa	0.366173	0.550271	0.439731	0.0193703
F1RLQ9		Uncharacterized protein OS=Sus scrofa	0.549686	0.400114	0.463123	0.00193919
K7GRB9	GK	Uncharacterized protein OS=Sus scrofa	0.651597	0.707178	0.678251	0.0100728
F1SEY1	LOC100518647	Alpha-mannosidase OS=Sus scrofa	0.571443	0.495162	0.530575	0.0210154
F1RVY7	GALK1	Uncharacterized protein (Fragment) OS=Sus scrofa	0.746878	0.673729	0.70842	6.30111e-06
F1RVZ1	ACOX1	Uncharacterized protein (Fragment) OS=Sus scrofa	0.681858	0.630037	0.654924	0.0223276
K7GS54	SMS	Uncharacterized protein (Fragment) OS=Sus scrofa	0.55242	0.457428	0.500456	0.00410331
P10612	CYP11A1	Cholesterol side-chain cleavage enzyme, mitochondrial OS=Sus scrofa	0.542227	0.310175	0.394615	0.0121388
P46410	GLUL	Glutamine synthetase OS=Sus scrofa	0.50933	0.259425	0.343758	0.0189359
Q29558	ME1	NADP-dependent malic enzyme (Fragment) OS=Sus scrofa	0.613554	0.583936	0.598379	6.3741e-06
Q29548	HEXB	Beta-hexosaminidase subunit beta OS=Sus scrofa	0.497587	0.506659	0.502082	0.000546568
E1CAJ5	grp	Protein disulfide-isomerase OS=Sus scrofa	0.694034	0.648444	0.670465	4.01513e-21
I3LFA0	BPI	Uncharacterized protein OS=Sus scrofa	0.375679	0.187617	0.250255	0.00322145
F1SI88	HEXA	Beta-hexosaminidase OS=Sus scrofa	0.561897	0.434927	0.490325	1.12302e-05
F1S4U9	EML4	Uncharacterized protein (Fragment) OS=Sus scrofa	0.599861	0.645652	0.621915	6.1068e-07
B0KYV5	LIMA1	LIM domain and actin-binding protein 1 OS=Sus scrofa	0.58147	0.689178	0.630759	0.0116085
I3LEQ0	OSBPL9	Oxysterol-binding protein OS=Sus scrofa	0.762656	0.699844	0.729901	0.00529409
P80276	AKR1B1	Aldose reductase OS=Sus scrofa	0.497789	0.270575	0.350587	1.1465e-13
Q9BEC7	NPL	N-acetylneuraminate lyase OS=Sus scrofa	0.617587	0.442392	0.515511	0.0243846
B3SP85	IFI30	Gamma-interferon-inducible-lysosomal thiol reductase OS=Sus scrofa	0.624301	0.579761	0.601207	0.0160612
P00636	FBP1	Fructose-1,6-bisphosphatase 1 OS=Sus scrofa	0.582186	0.592807	0.587449	0.0163481
F1RSC3	SCPEP1	Uncharacterized protein OS=Sus scrofa	0.660938	0.603081	0.630685	0.000908754
Q8MKG1	HSD11B2	Hydroxysteroid 11-beta dehydrogenase 2 OS=Sus scrofa	0.539364	0.444443	0.487324	0.000464584
I3LEB7	PODN	Uncharacterized protein OS=Sus scrofa	0.58821	0.553616	0.570389	0.000995376
F1RJM2	ERP29	Uncharacterized protein (Fragment) OS=Sus scrofa	0.703632	0.757671	0.729653	0.00257681
A5GFX7	CTSZ	Cathepsin Z OS=Sus scrofa	0.416048	0.329164	0.367541	2.09001e-06
P80928	MIF	Macrophage migration inhibitory factor OS=Sus scrofa	0.741964	0.630821	0.681894	0.0170402
K7GP68	ITGA2	Uncharacterized protein OS=Sus scrofa	0.692063	0.540394	0.606896	0.00154549
F1SGH5	PDHB	Uncharacterized protein OS=Sus scrofa	0.673228	0.71569	0.69381	1.32825e-07
P00503	GOT1	Aspartate aminotransferase, cytoplasmic OS=Sus scrofa	0.53384	0.624404	0.575581	1.88985e-07
P00506	GOT2	Aspartate aminotransferase, mitochondrial OS=Sus scrofa	0.728676	0.762007	0.744969	0.00118698
F1RRB7	ACAA1	Uncharacterized protein OS=Sus scrofa	0.634855	0.496374	0.557139	0.00321564
F1SK95	CPOX	Uncharacterized protein OS=Sus scrofa	0.744526	0.581006	0.65268	0.00763056
F1RQZ0	GRN	Uncharacterized protein OS=Sus scrofa	0.716139	0.668559	0.691532	0.00510902
F1RR85	SLC27A4	Uncharacterized protein OS=Sus scrofa	0.587384	0.583493	0.585432	0.0295091
F1SSI2	DHRS7	Uncharacterized protein OS=Sus scrofa	0.644179	0.667154	0.655466	0.00482058
D0G6X4	FDPS	Farnesyl diphosphate synthase OS=Sus scrofa	0.699169	0.685439	0.692236	0.000113374
F1RIE4	LOC100522849	Uncharacterized protein OS=Sus scrofa	0.762707	0.62401	0.686422	0.0299496
F1RIA7	TMEM109	Uncharacterized protein OS=Sus scrofa	0.759928	0.734344	0.746917	0.000378106
F1SDC7	ALDH3A2	Uncharacterized protein OS=Sus scrofa	0.520156	0.495951	0.507765	3.00053e-05
F1SQW8	ARHGDIB	Uncharacterized protein OS=Sus scrofa	0.534884	0.479922	0.505914	0.00758523
I3LGJ4	PITPNB	Uncharacterized protein OS=Sus scrofa	0.768026	0.754626	0.761267	9.69941e-06
I3LGJ8	LSS	Uncharacterized protein OS=Sus scrofa	0.613423	0.640786	0.626806	0.00100117
I3LGI9	GLB1	Beta-galactosidase OS=Sus scrofa	0.733193	0.730117	0.731652	3.58732e-05
F1SDP3	OAT	Uncharacterized protein OS=Sus scrofa	0.642717	0.729532	0.683379	0.00400179
I3LFK6	ANXA10	Uncharacterized protein (Fragment) OS=Sus scrofa	0.679592	0.295122	0.411531	0.00568895
I3L9X2	IGF2BP1	Uncharacterized protein OS=Sus scrofa	0.444383	0.292899	0.353079	0.00131102
F1SDN2	LCTHIO	Uncharacterized protein OS=Sus scrofa	0.767686	0.744805	0.756072	4.41108e-07
P00258	FDX1	Adrenodoxin, mitochondrial OS=Sus scrofa	0.430943	0.421077	0.425953	0.00651083
F1S0X9	ASS1	Uncharacterized protein OS=Sus scrofa	0.593014	0.58737	0.590178	3.40766e-05
F1RWY0	LOC100523295	Uncharacterized protein OS=Sus scrofa	0.352152	0.541581	0.426791	0.00463598
F1S8Y5	PGAM1	Uncharacterized protein OS=Sus scrofa	0.690544	0.508125	0.585454	3.55934e-06
F1RWY7	BPHL	Uncharacterized protein OS=Sus scrofa	0.670908	0.662348	0.666601	0.000136949
F1S0R4	ATP6V1C1	Uncharacterized protein OS=Sus scrofa	0.675634	0.698917	0.687079	0.000144269
F1S131	CASP6	Uncharacterized protein (Fragment) OS=Sus scrofa	0.751722	0.744086	0.747884	0.0116473
F1SUB2	SGPL1	Uncharacterized protein (Fragment) OS=Sus scrofa	0.646751	0.716103	0.679663	0.0161631
F1SAN6	ILVBL	Uncharacterized protein OS=Sus scrofa	0.714397	0.521856	0.603133	0.0149767
P04178	SOD1	Superoxide dismutase [Cu-Zn] OS=Sus scrofa	0.617761	0.53964	0.576064	1.47422e-06
Q9GKX6	GALM	Aldose 1-epimerase OS=Sus scrofa	0.564714	0.607998	0.585557	7.3331e-06
F1S1C3	CA4	Uncharacterized protein OS=Sus scrofa	0.723767	0.499154	0.590833	0.0266551
I3LQE0	GLA	Uncharacterized protein OS=Sus scrofa	0.497267	0.390524	0.437479	0.0106376
F1S9X2	ZFYVE21	Uncharacterized protein OS=Sus scrofa	0.776958	0.725688	0.750448	0.0459773
F1SLF0	SPR	Uncharacterized protein OS=Sus scrofa	0.533685	0.667471	0.593127	0.00127047
F1SAS2	ACSS1	Acetyl-coenzyme A synthetase OS=Sus scrofa	0.528118	0.375989	0.439254	0.0265967
F1RY67	LOC102161205	Uncharacterized protein OS=Sus scrofa	0.656325	0.656745	0.656535	0.000653377
F1RY68		Uncharacterized protein OS=Sus scrofa	0.686974	0.573269	0.624992	3.57321e-05
F1SBP9	MOV10	Uncharacterized protein OS=Sus scrofa	0.74303	0.69646	0.718992	0.0297467
P55931	ETFDH	Electron transfer flavoprotein-ubiquinone oxidoreductase, mitochondrial OS=Sus scrofa	0.712293	0.644383	0.676638	0.0018755
F2Z5H6	ATP6V0D1	Uncharacterized protein OS=Sus scrofa	0.721244	0.664832	0.69189	0.00362067
F1STR1	CTSC	Uncharacterized protein OS=Sus scrofa	0.598534	0.337115	0.431305	9.61202e-05

## Sheet: Enrichment_Up
Go Term Level1	Go Term	Mapping	Background	All mapping	All background	Fold enrichment	Fisher' exact Test P value	Mapping Protein IDs
Biological_Process	GO:0005509~calcium ion binding	5	151	22	3166	4.7652	0.0181651	Q9TV36;F1SD87;F1SEN1;P29269;Q2EN75;
Biological_Process	GO:0046872~metal ion binding	9	620	22	3166	2.089	0.0493282	F1SSS0;Q9TV36;F1SD87;F1SEN1;F1S9T4;F1SBE5;P29269;F1RK01;Q2EN75;
Cellular_Component	GO:0044421~extracellular region part	10	268	28	3560	4.74414	0.00012724	O11780;Q9TV36;F1SD87;F1RYI8;F1SBE5;F1SPT5;Q29549;Q9TT35;I3LQ17;P10859;
Cellular_Component	GO:0031012~extracellular matrix	6	88	28	3560	8.66883	0.00048988	O11780;Q9TV36;F1RYI8;F1SPT5;Q29549;P10859;
Cellular_Component	GO:0005578~proteinaceous extracellular matrix	4	56	28	3560	9.08163	0.00869889	O11780;Q9TV36;F1RYI8;P10859;
Cellular_Component	GO:0005576~extracellular region	16	1125	28	3560	1.80825	0.0125527	O11780;P14460;F1SD87;F1SPT5;F1SMI8;Q9TT35;I3LQ17;F6PT21;F1RK01;P10859;Q9TV36;F1RYI8;F1SBE5;F1RQW7;Q29549;F1S4S5;
Cellular_Component	GO:0005615~extracellular space	6	220	28	3560	3.46753	0.0258654	F1SD87;F1RYI8;F1SBE5;Q29549;Q9TT35;I3LQ17;
Molecular_Function	GO:0005509~calcium ion binding	5	151	22	3166	4.7652	0.0181651	Q9TV36;F1SD87;F1SEN1;P29269;Q2EN75;
Molecular_Function	GO:0046872~metal ion binding	9	620	22	3166	2.089	0.0493282	F1SSS0;Q9TV36;F1SD87;F1SEN1;F1S9T4;F1SBE5;P29269;F1RK01;Q2EN75;
Biological_Process	GO:0007565~female pregnancy	3	21	26	3158	17.3516	0.011308	F1SBE5;I3LQ17;F6PT21;
Biological_Process	GO:0006692~prostanoid metabolic process	2	5	26	3158	48.5846	0.032543	F1SBE5;F6PT21;
Biological_Process	GO:0006693~prostaglandin metabolic process	2	5	26	3158	48.5846	0.032543	F1SBE5;F6PT21;
Biological_Process	GO:0009611~response to wounding	3	43	26	3158	8.47406	0.0458832	P14460;F1RYI8;F1RRN0;
Biological_Process	GO:0042060~wound healing	3	45	26	3158	8.09744	0.0499118	P14460;F1RYI8;F1RRN0;
Cellular_Component	GO:0044421~extracellular region part	10	268	28	3560	4.74414	0.00012724	O11780;Q9TV36;F1SD87;F1RYI8;F1SBE5;F1SPT5;Q29549;Q9TT35;I3LQ17;P10859;
Cellular_Component	GO:0031012~extracellular matrix	6	88	28	3560	8.66883	0.00048988	O11780;Q9TV36;F1RYI8;F1SPT5;Q29549;P10859;
Cellular_Component	GO:0005578~proteinaceous extracellular matrix	4	56	28	3560	9.08163	0.00869889	O11780;Q9TV36;F1RYI8;P10859;
Cellular_Component	GO:0005576~extracellular region	16	1125	28	3560	1.80825	0.0125527	O11780;P14460;F1SD87;F1SPT5;F1SMI8;Q9TT35;I3LQ17;F6PT21;F1RK01;P10859;Q9TV36;F1RYI8;F1SBE5;F1RQW7;Q29549;F1S4S5;
Cellular_Component	GO:0005615~extracellular space	6	220	28	3560	3.46753	0.0258654	F1SD87;F1RYI8;F1SBE5;Q29549;Q9TT35;I3LQ17;
Molecular_Function	GO:0005509~calcium ion binding	5	151	22	3166	4.7652	0.0181651	Q9TV36;F1SD87;F1SEN1;P29269;Q2EN75;
Molecular_Function	GO:0046872~metal ion binding	9	620	22	3166	2.089	0.0493282	F1SSS0;Q9TV36;F1SD87;F1SEN1;F1S9T4;F1SBE5;P29269;F1RK01;Q2EN75;
	Pathway	Mapping	Background	All mapping	All background	Fold enrichment	Fisher' exact Test P value	Mapping Protein IDs
Pathway	ko04610-ssc04610~Complement and coagulation cascades	3	49	14	2056	8.99125	0.0406282	F1SMI8;F1RQW7;F1RK01;

## Sheet: Enrichment_Down
Go Term Level1	Go Term	Mapping	Background	All mapping	All background	Fold enrichment	Fisher' exact Test P value	Mapping Protein IDs
Biological_Process	GO:0019752~carboxylic acid metabolic process	10	120	66	3158	3.98737	0.000683821	F1RVZ1;F1S0X9;P46410;P00503;F1SUB2;Q29558;F1SGH5;Q9BEC7;P80928;P00506;
Biological_Process	GO:0043436~oxoacid metabolic process	10	122	66	3158	3.92201	0.000772615	F1RVZ1;F1S0X9;P46410;P00503;F1SUB2;Q29558;F1SGH5;Q9BEC7;P80928;P00506;
Biological_Process	GO:0006082~organic acid metabolic process	10	123	66	3158	3.89012	0.00082043	F1RVZ1;F1S0X9;P46410;P00503;F1SUB2;Q29558;F1SGH5;Q9BEC7;P80928;P00506;
Biological_Process	GO:0006629~lipid metabolic process	10	127	66	3158	3.7676	0.00103654	F1RVZ1;D0G6X4;I3LGJ8;F1SUB2;F1SDC7;F1SES5;P10612;P80928;F1SI88;P00258;
Biological_Process	GO:0006066~alcohol metabolic process	6	43	66	3158	6.67653	0.00160074	K7GRB9;I3LGJ8;P00503;F1SDC7;P10612;P00258;
Biological_Process	GO:0044711~single-organism biosynthetic process	11	181	66	3158	2.90792	0.00364459	F1SK95;D0G6X4;F1S0X9;I3LGJ8;P46410;P00503;F1SGH5;P00636;P80928;F1SAS2;P00258;
Biological_Process	GO:0005975~carbohydrate metabolic process	9	125	66	3158	3.44509	0.00381451	K7GRB9;F1S8Y5;I3LGI9;P00503;Q29548;P00636;Q9BEC7;I3LQE0;F1SI88;
Biological_Process	GO:0044710~single-organism metabolic process	20	490	66	3158	1.953	0.00400541	D0G6X4;P46410;I3LGJ8;F1SES5;P04178;F1SAS2;F1SI88;F1SK95;K7GRB9;F1RVZ1;F1S8Y5;F1S0X9;P00503;P55931;F1SGH5;P00636;A1E295;I3LQE0;P80928;P00258;
Biological_Process	GO:0009066~aspartate family amino acid metabolic process	3	7	66	3158	20.5065	0.00611321	F1S0X9;P00503;P00506;
Biological_Process	GO:0007565~female pregnancy	4	21	66	3158	9.114	0.00770933	F1RQZ0;Q8MKG1;P04178;A1E295;
Biological_Process	GO:0009064~glutamine family amino acid metabolic process	4	23	66	3158	8.32148	0.0101091	F1S0X9;P46410;P00503;P00506;
Biological_Process	GO:0009058~biosynthetic process	16	394	66	3158	1.94309	0.013349	D0G6X4;P46410;I3LGJ8;P04178;F1SAS2;F1SK95;F1SLF0;K7GRB9;F1S0X9;P00503;F1SGH5;P00636;P80928;P10612;P00506;P00258;
Biological_Process	GO:0008152~metabolic process	34	1151	66	3158	1.41342	0.0154771	I3LGJ8;P46410;P04178;F1RLQ9;F1SI88;F1RVZ1;F1SLF0;K7GRB9;F1S8Y5;P00503;P55931;F1STR1;F1RIE4;K7GS54;Q29548;P00636;I3LQE0;P80928;P10612;P80276;P00506;D0G6X4;F1SUB2;F1SDC7;I3LSU8;F1SES5;F1SAS2;F1SK95;F1S0X9;F1SGH5;E1CAJ5;A1E295;Q9BEC7;P00258;
Biological_Process	GO:0043648~dicarboxylic acid metabolic process	4	28	66	3158	6.8355	0.0178283	F1S0X9;P00503;Q29558;P00506;
Biological_Process	GO:1901605~alpha-amino acid metabolic process	5	50	66	3158	4.78485	0.0182192	F1SLF0;F1S0X9;P46410;P00503;P00506;
Biological_Process	GO:0044283~small molecule biosynthetic process	5	53	66	3158	4.51401	0.0222218	F1S0X9;I3LGJ8;P46410;P00503;P80928;
Biological_Process	GO:0006520~cellular amino acid metabolic process	5	54	66	3158	4.43042	0.0236665	F1SLF0;F1S0X9;P46410;P00503;P00506;
Biological_Process	GO:0040014~regulation of multicellular organism growth	3	13	66	3158	11.042	0.0248085	F1SLF0;F1SUB2;P04178;
Biological_Process	GO:0042445~hormone metabolic process	3	13	66	3158	11.042	0.0248085	F1SUB2;P10612;P00258;
Biological_Process	GO:0006672~ceramide metabolic process	3	13	66	3158	11.042	0.0248085	F1SUB2;I3LQE0;F1SI88;
Biological_Process	GO:0019318~hexose metabolic process	4	33	66	3158	5.79982	0.0280803	Q9GKX6;F1RVY7;P00636;F1SEY1;
Biological_Process	GO:0008202~steroid metabolic process	4	33	66	3158	5.79982	0.0280803	I3LGJ8;F1SUB2;P10612;P00258;
Biological_Process	GO:0022414~reproductive process	5	60	66	3158	3.98737	0.0335266	F1RQZ0;F1SUB2;Q8MKG1;P04178;F1SI88;
Biological_Process	GO:0006694~steroid biosynthetic process	3	16	66	3158	8.97159	0.0379148	I3LGJ8;P10612;P00258;
Biological_Process	GO:0015991~ATP hydrolysis coupled proton transport	3	16	66	3158	8.97159	0.0379148	F2Z5H6;F1RMZ8;F1S0R4;
Biological_Process	GO:0010876~lipid localization	3	16	66	3158	8.97159	0.0379148	I3LEQ0;F1SI88;P00506;
Biological_Process	GO:0015988~energy coupled proton transmembrane transport, against electrochemical gradient	3	16	66	3158	8.97159	0.0379148	F2Z5H6;F1RMZ8;F1S0R4;
Biological_Process	GO:0016053~organic acid biosynthetic process	4	37	66	3158	5.17281	0.038113	F1S0X9;P46410;P00503;P80928;
Biological_Process	GO:0005996~monosaccharide metabolic process	4	37	66	3158	5.17281	0.038113	Q9GKX6;F1RVY7;P00636;F1SEY1;
Biological_Process	GO:0046394~carboxylic acid biosynthetic process	4	38	66	3158	5.03668	0.0408719	F1S0X9;P46410;P00503;P80928;
Biological_Process	GO:0007610~behavior	4	38	66	3158	5.03668	0.0408719	P22411;P04178;F1SEY1;F1SI88;
Biological_Process	GO:0042446~hormone biosynthetic process	2	3	66	3158	31.899	0.0413683	P10612;P00258;
Biological_Process	GO:0097194~execution phase of apoptosis	2	3	66	3158	31.899	0.0413683	F1S131;P04178;
Biological_Process	GO:0008203~cholesterol metabolic process	3	17	66	3158	8.44385	0.0427569	I3LGJ8;P10612;P00258;
Biological_Process	GO:0044255~cellular lipid metabolic process	5	65	66	3158	3.68065	0.0433355	F1RVZ1;F1SUB2;F1SDC7;P80928;F1SI88;
Biological_Process	GO:0006869~lipid transport	3	18	66	3158	7.97475	0.0478167	I3LEQ0;F1RR85;P00506;
Biological_Process	GO:0016125~sterol metabolic process	3	18	66	3158	7.97475	0.0478167	I3LGJ8;P10612;P00258;
Cellular_Component	GO:0005764~lysosome	11	104	67	3560	5.61998	1.662e-05	B3SP85;P22411;A5GFX7;F1STR1;F2Z5H6;F1SES5;Q29548;A1E295;F1S0R4;I3LQE0;F1SI88;
Cellular_Component	GO:0000323~lytic vacuole	8	52	67	3560	8.17451	3.6588e-05	B3SP85;A5GFX7;F1STR1;F1SES5;Q29548;A1E295;I3LQE0;F1SI88;
Cellular_Component	GO:0043230~extracellular organelle	31	946	67	3560	1.74119	0.000886356	F1RUH7;I3LFA0;Q9GKX6;A5GFX7;F1SDN2;P04178;F1RJM2;F1SLF0;F1RIA7;I3LGJ4;P22411;F1RQZ0;P00503;F1RSC3;F1STR1;F1RVY7;F1RWY7;F1S0R4;I3LQE0;F1SQW8;P80928;P80276;F1SDC7;F2Z5H6;F1SES5;F1S1C3;I3LGI9;F1S0X9;F1SGH5;E1CAJ5;A1E295;
Cellular_Component	GO:0070062~extracellular vesicular exosome	31	946	67	3560	1.74119	0.000886356	F1RUH7;I3LFA0;Q9GKX6;A5GFX7;F1SDN2;P04178;F1RJM2;F1SLF0;F1RIA7;I3LGJ4;P22411;F1RQZ0;P00503;F1RSC3;F1STR1;F1RVY7;F1RWY7;F1S0R4;I3LQE0;F1SQW8;P80928;P80276;F1SDC7;F2Z5H6;F1SES5;F1S1C3;I3LGI9;F1S0X9;F1SGH5;E1CAJ5;A1E295;
Cellular_Component	GO:1903561~extracellular vesicle	31	946	67	3560	1.74119	0.000886356	F1RUH7;I3LFA0;Q9GKX6;A5GFX7;F1SDN2;P04178;F1RJM2;F1SLF0;F1RIA7;I3LGJ4;P22411;F1RQZ0;P00503;F1RSC3;F1STR1;F1RVY7;F1RWY7;F1S0R4;I3LQE0;F1SQW8;P80928;P80276;F1SDC7;F2Z5H6;F1SES5;F1S1C3;I3LGI9;F1S0X9;F1SGH5;E1CAJ5;A1E295;
Cellular_Component	GO:0065010~extracellular membrane-bounded organelle	31	946	67	3560	1.74119	0.000886356	F1RUH7;I3LFA0;Q9GKX6;A5GFX7;F1SDN2;P04178;F1RJM2;F1SLF0;F1RIA7;I3LGJ4;P22411;F1RQZ0;P00503;F1RSC3;F1STR1;F1RVY7;F1RWY7;F1S0R4;I3LQE0;F1SQW8;P80928;P80276;F1SDC7;F2Z5H6;F1SES5;F1S1C3;I3LGI9;F1S0X9;F1SGH5;E1CAJ5;A1E295;
Cellular_Component	GO:0005576~extracellular region	34	1125	67	3560	1.60584	0.00174398	F1RUH7;I3LFA0;Q9GKX6;A5GFX7;F1SDN2;P04178;F1RJM2;F1SLF0;F1RIA7;I3LGJ4;P22411;P00503;F1RQZ0;F1RSC3;F1STR1;F1RVY7;F1RWY7;F1SQW8;F1S0R4;I3LQE0;P80928;P80276;F1SBP9;B3SP85;I3LEB7;F1SDC7;F2Z5H6;F1SES5;F1S1C3;I3LGI9;F1S0X9;F1SGH5;E1CAJ5;A1E295;
Cellular_Component	GO:0031988~membrane-bounded vesicle	31	988	67	3560	1.66717	0.00190106	F1RUH7;I3LFA0;Q9GKX6;A5GFX7;F1SDN2;P04178;F1RJM2;F1SLF0;F1RIA7;I3LGJ4;P22411;F1RQZ0;P00503;F1RSC3;F1STR1;F1RVY7;F1RWY7;F1S0R4;I3LQE0;F1SQW8;P80928;P80276;F1SDC7;F2Z5H6;F1SES5;F1S1C3;I3LGI9;F1S0X9;F1SGH5;E1CAJ5;A1E295;
Cellular_Component	GO:0005739~mitochondrion	20	522	67	3560	2.0358	0.00253664	P46410;F1SDC7;F1SDP3;F1SDN2;P04178;F1RY67;F1SAS2;F1SK95;K7GRB9;F1SLF0;F1RVZ1;F1RQZ0;P55931;F1SGH5;I3LFK6;F1RWY7;A1E295;P10612;P00506;P00258;
Cellular_Component	GO:0031982~vesicle	31	1025	67	3560	1.60699	0.0035328	F1RUH7;I3LFA0;Q9GKX6;A5GFX7;F1SDN2;P04178;F1RJM2;F1SLF0;F1RIA7;I3LGJ4;P22411;F1RQZ0;P00503;F1RSC3;F1STR1;F1RVY7;F1RWY7;F1S0R4;I3LQE0;F1SQW8;P80928;P80276;F1SDC7;F2Z5H6;F1SES5;F1S1C3;I3LGI9;F1S0X9;F1SGH5;E1CAJ5;A1E295;
Cellular_Component	GO:0009986~cell surface	7	106	67	3560	3.50887	0.0132536	P22411;E1CAJ5;Q7YQE5;B0KYV5;F1RJM2;K7GP68;P80928;
Cellular_Component	GO:0033176~proton-transporting V-type ATPase complex	3	13	67	3560	12.2618	0.0203935	F2Z5H6;F1RMZ8;F1S0R4;
Molecular_Function	GO:0016830~carbon-carbon lyase activity	5	12	68	3166	19.3995	5.73813e-05	P46410;P00503;F1SUB2;Q29558;Q9BEC7;
Molecular_Function	GO:0003824~catalytic activity	41	1162	68	3166	1.64278	0.00014364	F1RUH7;P46410;Q9GKX6;Q29558;A5GFX7;F1SDP3;F1SDN2;P04178;F1RLQ9;K7GRB9;F1SLF0;F1RVZ1;F1S8Y5;P22411;P00503;F1RSC3;P55931;F1STR1;F1RVY7;F1RIE4;F1SQW8;F1S0R4;P80928;P10612;P80276;P00506;D0G6X4;F1SDC7;F1RR85;Q8MKG1;F2Z5H6;F1S1C3;F1SSI2;F1SAS2;F1SK95;F1S0X9;F1SAN6;F1SGH5;E1CAJ5;A1E295;Q9BEC7;
Molecular_Function	GO:0016831~carboxy-lyase activity	4	8	68	3166	23.2794	0.000311978	P46410;P00503;F1SUB2;Q29558;
Molecular_Function	GO:0004553~hydrolase activity, hydrolyzing O-glycosyl compounds	5	29	68	3166	8.02738	0.00270254	I3LGI9;Q29548;F1SEY1;I3LQE0;F1SI88;
Molecular_Function	GO:0016491~oxidoreductase activity	13	248	68	3166	2.44058	0.00547924	B3SP85;Q29558;F1SDC7;Q8MKG1;P04178;F1SSI2;F1SK95;F1RVZ1;F1SLF0;P55931;F1SGH5;P10612;P80276;
Molecular_Function	GO:0016829~lyase activity	5	43	68	3166	5.41382	0.0117945	P46410;P00503;Q29558;Q9BEC7;F1S1C3;
Molecular_Function	GO:0016769~transferase activity, transferring nitrogenous groups	3	10	68	3166	13.9676	0.0148466	P00503;F1SDP3;P00506;
Molecular_Function	GO:0008483~transaminase activity	3	10	68	3166	13.9676	0.0148466	P00503;F1SDP3;P00506;
Molecular_Function	GO:0030170~pyridoxal phosphate binding	4	26	68	3166	7.1629	0.0155461	P00503;F1SUB2;F1SDP3;P00506;
Molecular_Function	GO:0048037~cofactor binding	6	86	68	3166	3.24829	0.0343857	P00503;F1SAN6;F1SUB2;P55931;F1SDP3;P00506;
Molecular_Function	GO:0015925~galactosidase activity	2	3	68	3166	31.0392	0.0425017	I3LGI9;I3LQE0;
	Pathway	Mapping	Background	All mapping	All background	Fold enrichment	Fisher' exact Test P value	Mapping Protein IDs
pathway	ko04142-ssc04142~Lysosome	9	61	54	2056	5.61749	0.000118882	A5GFX7;F1STR1;F2Z5H6;F1SES5;Q29548;F1SEY1;A1E295;I3LQE0;F1SI88;
pathway	ko00220-ssc00220~Arginine biosynthesis	4	9	54	2056	16.9218	0.000874298	F1S0X9;P46410;P00503;P00506;
pathway	ko00330-ssc00330~Arginine and proline metabolism	5	23	54	2056	8.27697	0.00218947	P00503;F1SDC7;K7GS54;F1SDP3;P00506;
pathway	ko01200-ssc01200~Carbon metabolism	8	75	54	2056	4.06123	0.00267767	F1S8Y5;P00503;Q29558;F1SGH5;F1RWY0;P00636;F1SAS2;P00506;
pathway	ko00010-ssc00010~Glycolysis / Gluconeogenesis	6	39	54	2056	5.85755	0.00268896	F1S8Y5;Q9GKX6;F1SDC7;F1SGH5;P00636;F1SAS2;
pathway	ko00052-ssc00052~Galactose metabolism	4	15	54	2056	10.1531	0.00508045	Q9GKX6;F1RVY7;I3LQE0;P80276;
pathway	ko00603-ssc00603~Glycosphingolipid biosynthesis - globo series	3	7	54	2056	16.3175	0.00949372	Q29548;I3LQE0;F1SI88;
pathway	ko00561-ssc00561~Glycerolipid metabolism	4	20	54	2056	7.61481	0.0123248	K7GRB9;F1SDC7;I3LQE0;P80276;
pathway	ko00250-ssc00250~Alanine, aspartate and glutamate metabolism	4	22	54	2056	6.92256	0.0163015	F1S0X9;P46410;P00503;P00506;
pathway	ko00360-ssc00360~Phenylalanine metabolism	3	9	54	2056	12.6914	0.0171332	P00503;P80928;P00506;
pathway	ko01230-ssc01230~Biosynthesis of amino acids	5	41	54	2056	4.64318	0.0192824	F1S8Y5;F1S0X9;P46410;P00503;P00506;
pathway	ko00511-ssc00511~Other glycan degradation	3	10	54	2056	11.4222	0.0216607	Q29548;F1SEY1;F1SI88;
pathway	ko00071-ssc00071~Fatty acid degradation	4	26	54	2056	5.85755	0.0261844	F1RRB7;F1RVZ1;F1SDC7;F1SDN2;
pathway	ko03320-ssc03320~PPAR signaling pathway	4	27	54	2056	5.6406	0.0290599	F1RRB7;K7GRB9;F1RVZ1;F1RR85;
pathway	ko00350-ssc00350~Tyrosine metabolism	3	13	54	2056	8.78632	0.0377626	P00503;P80928;P00506;
pathway	ko00620-ssc00620~Pyruvate metabolism	4	31	54	2056	4.91278	0.0421655	Q29558;F1SDC7;F1SGH5;F1SAS2;
pathway	ko04966-ssc04966~Collecting duct acid secretion	3	14	54	2056	8.15873	0.0438891	F2Z5H6;F1RMZ8;F1S0R4;
pathway	ko00520-ssc00520~Amino sugar and nucleotide sugar metabolism	4	33	54	2056	4.61504	0.0496617	F1RVY7;Q29548;Q9BEC7;F1SI88;
