# Supplementary material for: Protein expression profiles in Meishan and Duroc sows during mid-gestation reveal differences affecting uterine capacity, endometrial receptivity, and the maternal–fetal Interface
Source: BMC Genomics. 2019 Dec 17;20:991. doi: 10.1186/s12864-019-6353-2 (PMC6918595; doi:10.1186/s12864-019-6353-2)
Supplement: Supplementary file 3 — Additional file 3: Table S3. List of DEPs and functional enrichment analysis results for DEPs at day 49. [file 12864_2019_6353_MOESM3_ESM.xlsx]

## Sheet: DEPs_up
Protein	Gene	Description	Replicate1	Replicate2	MSD49/DUD49	pValue
K7GQB8	CP	Uncharacterized protein OS=Sus scrofa	1.56243	1.32112	1.44178	9.56189e-22
P16293	F9	Coagulation factor IX (Fragment) OS=Sus scrofa	1.82793	1.49824	1.66308	0.00202182
F1SFI5	HRG	Uncharacterized protein OS=Sus scrofa	1.66934	1.8119	1.74062	1.00751e-07
P19619	ANXA1	Annexin A1 OS=Sus scrofa	1.3591	1.5805	1.4698	4.20662e-11
F1SFA7	COL1A2	Uncharacterized protein OS=Sus scrofa	1.35109	2.24937	1.80023	3.58292e-11
F1SMJ6	C9	Uncharacterized protein OS=Sus scrofa	1.81824	1.52143	1.66983	5.016e-07
F1SEN1	ANXA8	Annexin OS=Sus scrofa	1.93519	2.35201	2.1436	0.00124132
K7GQW2	S100A8	Uncharacterized protein OS=Sus scrofa	2.83701	2.08181	2.45941	0.0198718
F1RMA9	SLC39A14	Uncharacterized protein OS=Sus scrofa	1.31132	1.37941	1.34537	0.0289817
F1RVM6		Uncharacterized protein (Fragment) OS=Sus scrofa	2.016	1.63781	1.8269	0.00292979
F1RT61	COL1A1	Uncharacterized protein OS=Sus scrofa	1.30902	2.83973	2.07437	5.99337e-11
I3LN84	LXN	Uncharacterized protein OS=Sus scrofa	1.53291	1.40224	1.46757	0.0215044
F1SQ09	LUM	Uncharacterized protein OS=Sus scrofa	1.33487	1.32924	1.33206	2.28316e-05
F1S4D7	GBP1	Uncharacterized protein OS=Sus scrofa	1.42792	1.52639	1.47716	0.0153514
Q29411	CHI3L1	Chitinase-3-like protein 1 OS=Sus scrofa	3.73647	2.37471	3.05559	0.0163678
I3LEE6	PCOLCE	Uncharacterized protein OS=Sus scrofa	1.34958	1.53718	1.44338	0.0158238
A0A075B7I7		Uncharacterized protein OS=Sus scrofa	2.48479	1.40362	1.9442	0.0206126
A0A075B7I6		Uncharacterized protein OS=Sus scrofa	2.71557	1.6166	2.16609	3.88974e-05
F1S682	QSOX1	Sulfhydryl oxidase OS=Sus scrofa	1.18568	1.52386	1.35477	0.0353736
F1RK01	CPB2	Uncharacterized protein OS=Sus scrofa	1.98734	1.45904	1.72319	0.00543766
I3LDS3	KRT10	Uncharacterized protein OS=Sus scrofa	1.36102	1.66874	1.51488	0.0373901
F1SCD0	SERPINA3	Uncharacterized protein OS=Sus scrofa	1.52119	1.83529	1.67824	1.01295e-06
F1SJW8	SERPING1	Uncharacterized protein OS=Sus scrofa	1.44087	1.19072	1.3158	0.0274227
O77773	CACNA2D1	Uncharacterized protein OS=Sus scrofa	1.34239	1.75264	1.54751	0.00067328
F1RQW7	C2	Uncharacterized protein OS=Sus scrofa	1.32532	1.4503	1.38781	0.0019299
F1RRU7	MRC2	Uncharacterized protein (Fragment) OS=Sus scrofa	1.52279	1.64951	1.58615	0.00364058
Q9MYU4	ENTPD1	Ectonucleoside triphosphate diphosphohydrolase 1 OS=Sus scrofa	2.07846	1.70556	1.89201	0.0222571
I3LQ17		Uncharacterized protein OS=Sus scrofa	1.78968	2.1994	1.99454	4.10892e-13
A0A0A0MY58	LOC102161607	Uncharacterized protein (Fragment) OS=Sus scrofa	1.93056	1.33196	1.63126	4.03276e-21
F1S3J7	PAPLN	Uncharacterized protein OS=Sus scrofa	1.42863	1.6706	1.54962	8.13364e-05
F1ST01	SELENBP1	Uncharacterized protein OS=Sus scrofa	1.36691	1.86613	1.61652	7.44292e-06
F6PUK1	SERPINF1	Uncharacterized protein (Fragment) OS=Sus scrofa	1.53834	1.30958	1.42396	2.7526e-05
F1SSS0	CPS1	Uncharacterized protein OS=Sus scrofa	2.46736	4.48332	3.47534	5.31786e-06
F1RYI8	COL3A1	Uncharacterized protein OS=Sus scrofa	1.60826	2.44069	2.02448	1.55066e-05
F1SQX0	RERG	Uncharacterized protein OS=Sus scrofa	1.36322	1.47452	1.41887	0.0150086
P01025	C3	Complement C3 OS=Sus scrofa	1.61686	1.32609	1.47147	1.97163e-47
F1SID1	LOC100621916	Promyelocytic leukemia OS=Sus scrofa	1.18003	1.49246	1.33625	0.0435929
I3LP02	ACAT1	Uncharacterized protein OS=Sus scrofa	1.5813	1.52363	1.55246	8.51785e-05
Q8MJ14	GPX1	Glutathione peroxidase 1 OS=Sus scrofa	1.50534	1.39519	1.45026	0.000176241
F1SLX5	AASS	Uncharacterized protein OS=Sus scrofa	1.40606	1.35998	1.38302	0.0027572
F1S1G8	AOC3	Amine oxidase OS=Sus scrofa	1.53297	1.42406	1.47852	0.0129181
K7GKN2	LOC100518095	Uncharacterized protein OS=Sus scrofa	2.01082	3.45279	2.73181	0.0017678
Q8SPS7	HP	Haptoglobin OS=Sus scrofa	2.15843	1.55897	1.8587	2.34248e-14
F1SBR6	OLFML3	Olfactomedin-like protein 3 OS=Sus scrofa	1.65534	1.97043	1.81288	0.0128821
F1SKM1	COL7A1	Uncharacterized protein OS=Sus scrofa	1.7584	2.90909	2.33374	8.54512e-07

## Sheet: DEPs_down
Protein	Gene	Description	Replicate1	Replicate2	MSD49/DUD49	pValue
F1SNL8	CNDP1	Uncharacterized protein OS=Sus scrofa	0.274515	0.359052	0.316784	0.00180966
F1RMZ8	ATP6V1B2	Uncharacterized protein OS=Sus scrofa	0.733438	0.740064	0.736751	0.0195008
F1REX8	HIP1R	Uncharacterized protein (Fragment) OS=Sus scrofa	0.686287	0.570773	0.62853	4.63953e-09
F1RMT5	DIAPH1	Uncharacterized protein OS=Sus scrofa	0.692584	0.753268	0.722926	0.0236918
F1REW5	CLIP1	Uncharacterized protein (Fragment) OS=Sus scrofa	0.765633	0.699058	0.732345	0.000549362
I3LCW1	LOC100739739	Uncharacterized protein OS=Sus scrofa	0.735022	0.684909	0.709966	0.00481033
F1SVB0	CAPG	Uncharacterized protein OS=Sus scrofa	0.532651	0.702702	0.617676	0.0046817
F1RUH7	TPMT	Uncharacterized protein OS=Sus scrofa	0.718082	0.690621	0.704351	0.00059026
F1SES5	ASAH1	Uncharacterized protein OS=Sus scrofa	0.581432	0.391816	0.486624	3.35753e-09
F1RLQ9		Uncharacterized protein OS=Sus scrofa	0.532075	0.483462	0.507769	0.00354524
K7GRB9	GK	Uncharacterized protein OS=Sus scrofa	0.795707	0.612186	0.703947	0.0337188
F1SEY1	LOC100518647	Alpha-mannosidase OS=Sus scrofa	0.571536	0.508446	0.539991	0.00330431
I3LC73	FASN	Uncharacterized protein OS=Sus scrofa	0.734536	0.692029	0.713283	4.48472e-07
F1RVY7	GALK1	Uncharacterized protein (Fragment) OS=Sus scrofa	0.720576	0.551237	0.635907	3.55546e-05
F1RVW6	ENTPD8	Uncharacterized protein OS=Sus scrofa	0.667817	0.500147	0.583982	0.00440195
F1SEN4	LOC100517243	Uncharacterized protein OS=Sus scrofa	0.359278	0.535438	0.447358	0.0375108
K7GS54	SMS	Uncharacterized protein (Fragment) OS=Sus scrofa	0.677071	0.529066	0.603069	0.00964994
P10612	CYP11A1	Cholesterol side-chain cleavage enzyme, mitochondrial OS=Sus scrofa	0.69082	0.444069	0.567445	0.00741147
Q2EN74	FABP5	Epidermal fatty acid-binding protein OS=Sus scrofa	0.361672	0.603703	0.482688	0.000417492
B9V4F0	ARF5	ADP-ribosylation factor 5 OS=Sus scrofa	0.723436	0.75199	0.737713	0.0201108
P46410	GLUL	Glutamine synthetase OS=Sus scrofa	0.514223	0.402374	0.458299	0.0116291
Q29558	ME1	NADP-dependent malic enzyme (Fragment) OS=Sus scrofa	0.701055	0.493357	0.597206	2.94283e-06
Q29548	HEXB	Beta-hexosaminidase subunit beta OS=Sus scrofa	0.488095	0.487095	0.487595	8.59808e-05
I3LFA0	BPI	Uncharacterized protein OS=Sus scrofa	0.456897	0.112596	0.284746	0.00311788
F1SI88	HEXA	Beta-hexosaminidase OS=Sus scrofa	0.638062	0.431867	0.534965	3.65931e-06
F1S4U9	EML4	Uncharacterized protein (Fragment) OS=Sus scrofa	0.562412	0.649111	0.605762	5.74842e-07
F1RKQ4	DAK	Bifunctional ATP-dependent dihydroxyacetone kinase/FAD-AMP lyase (cyclizing) OS=Sus scrofa	0.679054	0.660595	0.669824	0.0296654
P80276	AKR1B1	Aldose reductase OS=Sus scrofa	0.584101	0.244878	0.41449	1.24233e-15
I3LNS9	FUCA1	Uncharacterized protein OS=Sus scrofa	0.642856	0.641204	0.64203	0.00658018
Q9BEC7	NPL	N-acetylneuraminate lyase OS=Sus scrofa	0.667163	0.516456	0.591809	0.00960714
F1RSC3	SCPEP1	Uncharacterized protein OS=Sus scrofa	0.725179	0.441087	0.583133	0.00279317
Q8MKG1	HSD11B2	Hydroxysteroid 11-beta dehydrogenase 2 OS=Sus scrofa	0.688437	0.322397	0.505417	0.000188042
I3LEB7	PODN	Uncharacterized protein OS=Sus scrofa	0.753205	0.563686	0.658445	0.000103082
I3LM80	DHCR24	Uncharacterized protein OS=Sus scrofa	0.678892	0.44548	0.562186	0.0205749
K7GP68	ITGA2	Uncharacterized protein OS=Sus scrofa	0.724123	0.562426	0.643274	0.00139695
F1SGN8	GMPR2	GMP reductase OS=Sus scrofa	0.584003	0.562215	0.573109	0.00018278
Q2TJA5	AKR1C4	Aldo-keto reductase OS=Sus scrofa	0.615783	0.557744	0.586763	0.0025844
P00503	GOT1	Aspartate aminotransferase, cytoplasmic OS=Sus scrofa	0.572662	0.537022	0.554842	3.38267e-09
F1RRB7	ACAA1	Uncharacterized protein OS=Sus scrofa	0.649793	0.474621	0.562207	0.00039035
F1SK95	CPOX	Uncharacterized protein OS=Sus scrofa	0.756204	0.527374	0.641789	0.00379301
F1RYV5	LOC100519510	Uncharacterized protein OS=Sus scrofa	0.570565	0.328397	0.449481	0.00184319
O46560	PDXK	Pyridoxal kinase OS=Sus scrofa	0.753627	0.756884	0.755256	0.034601
F1SJR5	PACSIN2	Uncharacterized protein OS=Sus scrofa	0.745274	0.692509	0.718891	0.00042735
F1SQT3	SLC25A3	Uncharacterized protein (Fragment) OS=Sus scrofa	0.74816	0.697558	0.722859	0.00232518
F1SQW8	ARHGDIB	Uncharacterized protein OS=Sus scrofa	0.70155	0.75662	0.729085	0.017746
F1SR76	DNPEP	Uncharacterized protein OS=Sus scrofa	0.675055	0.769083	0.722069	0.0194433
I3LGI9	GLB1	Beta-galactosidase OS=Sus scrofa	0.695978	0.44856	0.572269	2.5585e-06
F1SDP3	OAT	Uncharacterized protein OS=Sus scrofa	0.580605	0.5854	0.583002	0.00526229
I3L9X2	IGF2BP1	Uncharacterized protein OS=Sus scrofa	0.468854	0.289519	0.379187	0.000660073
P00258	FDX1	Adrenodoxin, mitochondrial OS=Sus scrofa	0.557202	0.438565	0.497884	0.0197593
F1S0X9	ASS1	Uncharacterized protein OS=Sus scrofa	0.753213	0.41559	0.584402	8.46933e-05
F1RWY0	LOC100523295	Uncharacterized protein OS=Sus scrofa	0.360019	0.402937	0.381478	0.021406
F1S8Y5	PGAM1	Uncharacterized protein OS=Sus scrofa	0.67611	0.599153	0.637632	3.52535e-09
F1RWY7	BPHL	Uncharacterized protein OS=Sus scrofa	0.467648	0.480239	0.473944	5.55491e-05
F1S0R4	ATP6V1C1	Uncharacterized protein OS=Sus scrofa	0.632013	0.568151	0.600082	8.02919e-05
F1S131	CASP6	Uncharacterized protein (Fragment) OS=Sus scrofa	0.510032	0.490727	0.50038	0.0295532
F1SUB2	SGPL1	Uncharacterized protein (Fragment) OS=Sus scrofa	0.640791	0.660384	0.650588	0.00233688
Q9N119	HSD3B	3 beta-hydroxysteroid dehydrogenase/Delta 5-->4-isomerase OS=Sus scrofa	0.434551	0.267831	0.351191	0.00153259
F1SAN6	ILVBL	Uncharacterized protein OS=Sus scrofa	0.742944	0.583842	0.663393	0.0160857
F1RPN9	ME2	Malic enzyme OS=Sus scrofa	0.765021	0.576514	0.670767	0.0222124
I3LS60	CARKD	Uncharacterized protein OS=Sus scrofa	0.721893	0.756011	0.738952	0.00101745
Q9GKX6	GALM	Aldose 1-epimerase OS=Sus scrofa	0.622733	0.499293	0.561013	5.57494e-08
B3F0B7	CRABP1	Cellular retinoic acid binding protein 1 OS=Sus scrofa	0.297303	0.403429	0.350366	0.00100109
I3LQE0	GLA	Uncharacterized protein OS=Sus scrofa	0.341848	0.332205	0.337027	0.0246709
F1SLF0	SPR	Uncharacterized protein OS=Sus scrofa	0.470556	0.606468	0.538512	0.000285957
F2Z4Y1	YWHAH	Uncharacterized protein OS=Sus scrofa	0.743931	0.677253	0.710592	2.11311e-06
F1STR9	SFN	Uncharacterized protein OS=Sus scrofa	0.556038	0.467386	0.511712	0.00996606
F1STR1	CTSC	Uncharacterized protein OS=Sus scrofa	0.722553	0.318072	0.520313	0.000146773
Q863I2	OXSR1	Serine/threonine-protein kinase OSR1 OS=Sus scrofa	0.688103	0.716167	0.702135	0.0027377

## Sheet: Enrichment_Up
Go Term Level1	Go Term	Mapping	Background	All mapping	All background	Fold enrichment	Fisher' exact Test P value	Mapping Protein IDs
Biological_Process	GO:0006952~defense response	8	100	29	3158	8.71172	2.13166e-05	F1SID1;K7GQW2;F1SFI5;Q29411;Q8SPS7;P01025;F1SMJ6;K7GKN2;
Biological_Process	GO:0032101~regulation of response to external stimulus	5	43	29	3158	12.6624	0.000504722	F1SID1;K7GQW2;F1SFI5;F1SJW8;F1S682;
Biological_Process	GO:0045765~regulation of angiogenesis	4	37	29	3158	11.7726	0.00405681	F1SID1;F1SFI5;Q29411;F6PUK1;
Biological_Process	GO:1901343~negative regulation of vasculature development	3	14	29	3158	23.335	0.00596631	F1SID1;F1SFI5;F6PUK1;
Biological_Process	GO:2000181~negative regulation of blood vessel morphogenesis	3	14	29	3158	23.335	0.00596631	F1SID1;F1SFI5;F6PUK1;
Biological_Process	GO:0016525~negative regulation of angiogenesis	3	15	29	3158	21.7793	0.00692121	F1SID1;F1SFI5;F6PUK1;
Biological_Process	GO:0006955~immune response	5	90	29	3158	6.04981	0.00816786	F1SID1;K7GQW2;F1RQW7;P01025;F1SMJ6;
Biological_Process	GO:0030308~negative regulation of cell growth	3	18	29	3158	18.1494	0.0101689	F1SQX0;F1SID1;F1SFI5;
Biological_Process	GO:1901342~regulation of vasculature development	3	19	29	3158	17.1942	0.0113753	F1SID1;F1SFI5;F6PUK1;
Biological_Process	GO:0045087~innate immune response	4	53	29	3158	8.21861	0.0113793	F1SID1;K7GQW2;P01025;F1SMJ6;
Biological_Process	GO:0048583~regulation of response to stimulus	6	164	29	3158	3.98402	0.0149277	F1SID1;K7GQW2;F1SFI5;F1SJW8;Q29411;F1S682;
Biological_Process	GO:0052548~regulation of endopeptidase activity	4	59	29	3158	7.38282	0.0153131	F1SCD0;F1SID1;F1SJW8;F6PUK1;
Biological_Process	GO:0052547~regulation of peptidase activity	4	59	29	3158	7.38282	0.0153131	F1SCD0;F1SID1;F1SJW8;F6PUK1;
Biological_Process	GO:0045926~negative regulation of growth	3	24	29	3158	13.6121	0.0182844	F1SQX0;F1SID1;F1SFI5;
Biological_Process	GO:0010466~negative regulation of peptidase activity	3	26	29	3158	12.565	0.0214371	F1SCD0;F1SJW8;F6PUK1;
Biological_Process	GO:0031347~regulation of defense response	3	28	29	3158	11.6675	0.0247995	F1SID1;K7GQW2;F1SJW8;
Biological_Process	GO:0009628~response to abiotic stimulus	3	29	29	3158	11.2652	0.0265567	F1RYI8;F1SID1;Q29411;
Biological_Process	GO:0034105~positive regulation of tissue remodeling	2	4	29	3158	54.4483	0.0273054	F1SID1;F1SFI5;
Biological_Process	GO:0098542~defense response to other organism	3	31	29	3158	10.5384	0.0302183	F1SFI5;Q8SPS7;K7GKN2;
Biological_Process	GO:0050776~regulation of immune response	3	32	29	3158	10.2091	0.0321206	F1RYI8;F1SFI5;F1SJW8;
Biological_Process	GO:0080134~regulation of response to stress	4	78	29	3158	5.58444	0.0323157	F1SID1;K7GQW2;F1SFI5;F1SJW8;
Biological_Process	GO:0001558~regulation of cell growth	3	35	29	3158	9.33399	0.0381026	F1SQX0;F1SID1;F1SFI5;
Biological_Process	GO:0010951~negative regulation of endopeptidase activity	3	39	29	3158	8.37666	0.0466852	F1SCD0;F1SJW8;F6PUK1;
Cellular_Component	GO:0005615~extracellular space	17	220	36	3560	7.64141	5.98311e-11	I3LDS3;I3LEE6;F1SCD0;Q29411;F1SJW8;F1S682;F1SKM1;I3LQ17;F1SMJ6;F1ST01;F1SQ09;P16293;F1RYI8;F1SFI5;F6PUK1;P01025;K7GQB8;
Cellular_Component	GO:0044421~extracellular region part	18	268	36	3560	6.64179	1.07609e-10	I3LDS3;I3LEE6;F1SCD0;Q29411;F1SJW8;F1SKM1;F1S682;I3LQ17;F1SMJ6;F1S3J7;F1ST01;F1SQ09;P16293;F1RYI8;F1SFI5;F6PUK1;P01025;K7GQB8;
Cellular_Component	GO:0005576~extracellular region	24	1125	36	3560	2.10963	6.14681e-05	I3LEE6;I3LDS3;F1SCD0;F1SJW8;Q29411;O77773;Q8SPS7;F1SKM1;F1S682;I3LQ17;I3LP02;F1RK01;F1SMJ6;F1S3J7;F1ST01;F1SQ09;P16293;F1RYI8;F1SFI5;F1RQW7;F6PUK1;P01025;K7GQB8;I3LN84;
Cellular_Component	GO:0031012~extracellular matrix	6	88	36	3560	6.74242	0.00161127	F1SQ09;I3LEE6;F1RYI8;F1SKM1;F6PUK1;F1S3J7;
Cellular_Component	GO:0005581~collagen trimer	3	13	36	3560	22.8205	0.00615822	F1SQ09;F1RYI8;F1SFA7;
Cellular_Component	GO:0072562~blood microparticle	4	39	36	3560	10.1425	0.00628535	F1SFI5;F1SJW8;K7GQB8;F1SMJ6;
Cellular_Component	GO:0005578~proteinaceous extracellular matrix	4	56	36	3560	7.06349	0.0173827	F1SQ09;F1RYI8;F1SKM1;F1S3J7;
Cellular_Component	GO:0044420~extracellular matrix component	3	28	36	3560	10.5952	0.0297862	F1SQ09;F1SKM1;F1S3J7;
Molecular_Function	GO:0004866~endopeptidase inhibitor activity	9	60	38	3166	12.4974	2.83023e-07	F1SCD0;F1SFI5;F1SJW8;F1SKM1;F6PUK1;P01025;I3LQ17;I3LN84;F1S3J7;
Molecular_Function	GO:0004867~serine-type endopeptidase inhibitor activity	5	42	38	3166	9.91855	0.00130038	F1SCD0;F1SJW8;F1SKM1;F6PUK1;F1S3J7;
Molecular_Function	GO:0061134~peptidase regulator activity	3	16	38	3166	15.6217	0.0133503	I3LEE6;P01025;I3LQ17;
Molecular_Function	GO:0004857~enzyme inhibitor activity	3	23	38	3166	10.8673	0.0278637	P01025;I3LQ17;I3LN84;
Molecular_Function	GO:0030414~peptidase inhibitor activity	2	5	38	3166	33.3263	0.0471746	P01025;I3LQ17;
	Pathway	Mapping	Background	All mapping	All background	Fold enrichment	Fisher' exact Test P value	Mapping Protein IDs
Pathway	ko04610-ssc04610~Complement and coagulation cascades	5	49	22	2056	9.53618	0.00140552	F1SJW8;F1RQW7;P01025;F1SMJ6;F1RK01;
Pathway	ko04974-ssc04974~Protein digestion and absorption	4	28	22	2056	13.3506	0.00263533	F1RYI8;F1SFA7;F1SKM1;F1RK01;
Pathway	ko05133-ssc05133~Pertussis	3	30	22	2056	9.34545	0.0372766	F1SJW8;F1RQW7;P01025;
Pathway	ko05322-ssc05322~Systemic lupus erythematosus	3	33	22	2056	8.49587	0.0446706	F1RQW7;P01025;F1SMJ6;

## Sheet: Enrichment_Down
Go Term Level1	Go Term	Mapping	Background	All mapping	All background	Fold enrichment	Fisher' exact Test P value	Mapping Protein IDs
Biological_Process	GO:0006066~alcohol metabolic process	7	43	56	3158	9.18023	7.58995e-05	K7GRB9;P00503;F1RKQ4;I3LM80;Q2EN74;P10612;P00258;
Biological_Process	GO:0008202~steroid metabolic process	6	33	56	3158	10.2532	0.000204498	Q9N119;F1SUB2;F2Z4Y1;I3LM80;P10612;P00258;
Biological_Process	GO:0019400~alditol metabolic process	3	4	56	3158	42.2946	0.000916227	K7GRB9;P00503;F1RKQ4;
Biological_Process	GO:0006071~glycerol metabolic process	3	4	56	3158	42.2946	0.000916227	K7GRB9;P00503;F1RKQ4;
Biological_Process	GO:0005975~carbohydrate metabolic process	9	125	56	3158	4.06029	0.00131081	K7GRB9;F1S8Y5;I3LGI9;P00503;Q29548;F1RKQ4;Q9BEC7;I3LQE0;F1SI88;
Biological_Process	GO:0006629~lipid metabolic process	9	127	56	3158	3.99634	0.00145477	Q9N119;F1SUB2;F2Z4Y1;F1SES5;I3LM80;Q2EN74;P10612;F1SI88;P00258;
Biological_Process	GO:0019318~hexose metabolic process	5	33	56	3158	8.54437	0.0022052	I3LNS9;Q9GKX6;F1RVY7;F1SEY1;Q2EN74;
Biological_Process	GO:0005996~monosaccharide metabolic process	5	37	56	3158	7.62066	0.00342719	I3LNS9;Q9GKX6;F1RVY7;F1SEY1;Q2EN74;
Biological_Process	GO:0097164~ammonium ion metabolic process	4	19	56	3158	11.8722	0.0035692	F1SLF0;K7GS54;Q2EN74;P80276;
Biological_Process	GO:0019751~polyol metabolic process	3	7	56	3158	24.1684	0.00442652	K7GRB9;P00503;F1RKQ4;
Biological_Process	GO:0016137~glycoside metabolic process	3	7	56	3158	24.1684	0.00442652	I3LNS9;I3LQE0;P80276;
Biological_Process	GO:0043648~dicarboxylic acid metabolic process	4	28	56	3158	8.05612	0.0114299	F1S0X9;P00503;F1RPN9;Q29558;
Biological_Process	GO:1901136~carbohydrate derivative catabolic process	4	29	56	3158	7.77833	0.0126427	I3LNS9;Q9BEC7;I3LQE0;F1SI88;
Biological_Process	GO:0044711~single-organism biosynthetic process	9	181	56	3158	2.80406	0.0128502	F1SK95;F1S0X9;Q9N119;P46410;P00503;F1RVW6;Q2EN74;O46560;P00258;
Biological_Process	GO:0019752~carboxylic acid metabolic process	7	120	56	3158	3.28958	0.0175731	F1S0X9;P46410;P00503;F1RPN9;F1SUB2;Q29558;Q9BEC7;
Biological_Process	GO:0042445~hormone metabolic process	3	13	56	3158	13.0137	0.0181911	F1SUB2;P10612;P00258;
Biological_Process	GO:0006672~ceramide metabolic process	3	13	56	3158	13.0137	0.0181911	F1SUB2;I3LQE0;F1SI88;
Biological_Process	GO:0043436~oxoacid metabolic process	7	122	56	3158	3.23566	0.0189419	F1S0X9;P46410;P00503;F1RPN9;F1SUB2;Q29558;Q9BEC7;
Biological_Process	GO:0006082~organic acid metabolic process	7	123	56	3158	3.20935	0.0196532	F1S0X9;P46410;P00503;F1RPN9;F1SUB2;Q29558;Q9BEC7;
Biological_Process	GO:0044710~single-organism metabolic process	16	490	56	3158	1.8414	0.0198312	P46410;F1SES5;F1RKQ4;F1SI88;F1SK95;K7GRB9;I3LNS9;F1S8Y5;Q9N119;F1S0X9;P00503;F1RVW6;I3LQE0;Q2EN74;O46560;P00258;
Biological_Process	GO:1901566~organonitrogen compound biosynthetic process	6	93	56	3158	3.63825	0.0222944	F1SLF0;F1S0X9;P46410;P00503;Q2EN74;O46560;
Biological_Process	GO:0008152~metabolic process	29	1151	56	3158	1.42085	0.0247037	P46410;F1RKQ4;F1RLQ9;F1SI88;I3LNS9;F1SLF0;K7GRB9;F1S8Y5;Q9N119;P00503;F1STR1;K7GS54;Q29548;I3LM80;I3LQE0;P10612;P80276;F1SUB2;F1SES5;F1SK95;Q863I2;F1S0X9;F2Z4Y1;I3LCW1;F1RVW6;Q9BEC7;Q2EN74;O46560;P00258;
Biological_Process	GO:0006694~steroid biosynthetic process	3	16	56	3158	10.5737	0.0279744	Q9N119;P10612;P00258;
Biological_Process	GO:0044262~cellular carbohydrate metabolic process	4	40	56	3158	5.63929	0.0307616	K7GRB9;I3LGI9;P00503;F1RKQ4;
Biological_Process	GO:0008203~cholesterol metabolic process	3	17	56	3158	9.95168	0.0316119	I3LM80;P10612;P00258;
Biological_Process	GO:0006531~aspartate metabolic process	2	3	56	3158	37.5952	0.0351566	F1S0X9;P00503;
Biological_Process	GO:0042446~hormone biosynthetic process	2	3	56	3158	37.5952	0.0351566	P10612;P00258;
Biological_Process	GO:0016125~sterol metabolic process	3	18	56	3158	9.39881	0.0354252	I3LM80;P10612;P00258;
Biological_Process	GO:0009058~biosynthetic process	13	394	56	3158	1.86068	0.0390556	P46410;F1SLF0;K7GRB9;F1SK95;Q9N119;F1S0X9;P00503;I3LCW1;F1RVW6;Q2EN74;P10612;O46560;P00258;
Biological_Process	GO:1901607~alpha-amino acid biosynthetic process	3	19	56	3158	8.90414	0.0394072	F1S0X9;P46410;P00503;
Biological_Process	GO:1901135~carbohydrate derivative metabolic process	6	111	56	3158	3.04826	0.0436631	K7GRB9;I3LNS9;Q9BEC7;I3LQE0;P80276;F1SI88;
Biological_Process	GO:0071704~organic substance metabolic process	23	886	56	3158	1.46392	0.0437528	P46410;F1SES5;F1RLQ9;F1SI88;K7GRB9;F1SLF0;I3LNS9;F1S8Y5;Q9N119;F1S0X9;P00503;F2Z4Y1;F1STR1;F1RVW6;Q29548;I3LM80;Q2EN74;Q9BEC7;I3LQE0;O46560;P10612;P80276;P00258;
Biological_Process	GO:0016265~death	4	46	56	3158	4.90373	0.0443508	F1SLF0;F1S131;F1STR9;F1REX8;
Biological_Process	GO:1901564~organonitrogen compound metabolic process	7	150	56	3158	2.63167	0.0463053	F1SLF0;F1S0X9;P46410;P00503;Q2EN74;O46560;F1SI88;
Cellular_Component	GO:0043230~extracellular organelle	25	946	56	3560	1.68001	0.00566286	I3LFA0;F1RUH7;Q9GKX6;F1STR9;F1SJR5;F1SES5;F1RKQ4;F1SLF0;I3LNS9;I3LGI9;F1S0X9;P00503;F1RSC3;F2Z4Y1;F1RVY7;F1STR1;F1RWY7;F1SQW8;Q2EN74;F1SVB0;F1S0R4;I3LQE0;F1SQT3;B9V4F0;P80276;
Cellular_Component	GO:0070062~extracellular vesicular exosome	25	946	56	3560	1.68001	0.00566286	I3LFA0;F1RUH7;Q9GKX6;F1STR9;F1SJR5;F1SES5;F1RKQ4;F1SLF0;I3LNS9;I3LGI9;F1S0X9;P00503;F1RSC3;F2Z4Y1;F1RVY7;F1STR1;F1RWY7;F1SQW8;Q2EN74;F1SVB0;F1S0R4;I3LQE0;F1SQT3;B9V4F0;P80276;
Cellular_Component	GO:1903561~extracellular vesicle	25	946	56	3560	1.68001	0.00566286	I3LFA0;F1RUH7;Q9GKX6;F1STR9;F1SJR5;F1SES5;F1RKQ4;F1SLF0;I3LNS9;I3LGI9;F1S0X9;P00503;F1RSC3;F2Z4Y1;F1RVY7;F1STR1;F1RWY7;F1SQW8;Q2EN74;F1SVB0;F1S0R4;I3LQE0;F1SQT3;B9V4F0;P80276;
Cellular_Component	GO:0065010~extracellular membrane-bounded organelle	25	946	56	3560	1.68001	0.00566286	I3LFA0;F1RUH7;Q9GKX6;F1STR9;F1SJR5;F1SES5;F1RKQ4;F1SLF0;I3LNS9;I3LGI9;F1S0X9;P00503;F1RSC3;F2Z4Y1;F1RVY7;F1STR1;F1RWY7;F1SQW8;Q2EN74;F1SVB0;F1S0R4;I3LQE0;F1SQT3;B9V4F0;P80276;
Cellular_Component	GO:0000323~lytic vacuole	5	52	56	3560	6.11264	0.00793073	F1STR1;F1SES5;Q29548;I3LQE0;F1SI88;
Cellular_Component	GO:0031988~membrane-bounded vesicle	25	988	56	3560	1.60859	0.01012	I3LFA0;F1RUH7;Q9GKX6;F1STR9;F1SJR5;F1SES5;F1RKQ4;F1SLF0;I3LNS9;I3LGI9;F1S0X9;P00503;F1RSC3;F2Z4Y1;F1RVY7;F1STR1;F1RWY7;F1SQW8;Q2EN74;F1SVB0;F1S0R4;I3LQE0;F1SQT3;B9V4F0;P80276;
Cellular_Component	GO:0031982~vesicle	25	1025	56	3560	1.55052	0.0161893	I3LFA0;F1RUH7;Q9GKX6;F1STR9;F1SJR5;F1SES5;F1RKQ4;F1SLF0;I3LNS9;I3LGI9;F1S0X9;P00503;F1RSC3;F2Z4Y1;F1RVY7;F1STR1;F1RWY7;F1SQW8;Q2EN74;F1SVB0;F1S0R4;I3LQE0;F1SQT3;B9V4F0;P80276;
Cellular_Component	GO:0005764~lysosome	6	104	56	3560	3.66758	0.021835	F1STR1;F1SES5;Q29548;I3LQE0;F1S0R4;F1SI88;
Cellular_Component	GO:0005576~extracellular region	26	1125	56	3560	1.46921	0.0263448	F1RUH7;I3LFA0;Q9GKX6;F1RKQ4;I3LNS9;F1SLF0;P00503;F1RSC3;F1STR1;F1RVY7;F1RWY7;I3LQE0;F1S0R4;F1SQW8;B9V4F0;F1SQT3;P80276;I3LEB7;F1SJR5;F1STR9;F1SES5;I3LGI9;F1S0X9;F2Z4Y1;F1SVB0;Q2EN74;
Molecular_Function	GO:0016830~carbon-carbon lyase activity	5	12	61	3166	21.6257	3.72341e-05	P46410;P00503;F1SUB2;Q29558;Q9BEC7;
Molecular_Function	GO:0004553~hydrolase activity, hydrolyzing O-glycosyl compounds	6	29	61	3166	10.7383	0.000157265	I3LNS9;I3LGI9;Q29548;F1SEY1;I3LQE0;F1SI88;
Molecular_Function	GO:0016831~carboxy-lyase activity	4	8	61	3166	25.9508	0.000225553	P46410;P00503;F1SUB2;Q29558;
Molecular_Function	GO:0016614~oxidoreductase activity, acting on CH-OH group of donors	7	50	61	3166	7.26623	0.000292468	F1SLF0;Q9N119;F1RPN9;Q29558;I3LCW1;I3LM80;P80276;
Molecular_Function	GO:0016616~oxidoreductase activity, acting on the CH-OH group of donors, NAD or NADP as acceptor	7	51	61	3166	7.12375	0.000327406	F1SLF0;Q9N119;F1RPN9;Q29558;I3LCW1;I3LM80;P80276;
Molecular_Function	GO:0016491~oxidoreductase activity	13	248	61	3166	2.72065	0.00214168	F1SK95;F1SLF0;Q9N119;F1RPN9;F1SGN8;F1RYV5;Q29558;I3LCW1;Q8MKG1;I3LM80;Q2TJA5;P10612;P80276;
Molecular_Function	GO:0003824~catalytic activity	33	1162	61	3166	1.47397	0.00796754	F1RUH7;P46410;Q9GKX6;F1RPN9;Q29558;F1SDP3;F1RKQ4;F1RLQ9;F1SLF0;K7GRB9;F1S8Y5;Q9N119;P00503;F1RSC3;F1STR1;F1RVY7;I3LM80;F1SQW8;F1S0R4;P10612;P80276;F1RYV5;Q8MKG1;I3LC73;F1SK95;F1S0X9;F1SAN6;F1SGN8;I3LCW1;F1SR76;Q9BEC7;Q2TJA5;O46560;
Molecular_Function	GO:0016829~lyase activity	5	43	61	3166	6.03507	0.00808074	P46410;P00503;Q29558;I3LCW1;Q9BEC7;
Molecular_Function	GO:0015925~galactosidase activity	2	3	61	3166	34.6011	0.0381692	I3LGI9;I3LQE0;
Molecular_Function	GO:0004471~malate dehydrogenase (decarboxylating) (NAD+) activity	2	3	61	3166	34.6011	0.0381692	F1RPN9;Q29558;
Molecular_Function	GO:0004470~malic enzyme activity	2	3	61	3166	34.6011	0.0381692	F1RPN9;Q29558;
	Pathway	Mapping	Background	All mapping	All background	Fold enrichment	Fisher' exact Test P value	Mapping Protein IDs
Pathway	ko00511-ssc00511~Other glycan degradation	4	10	48	2056	17.1333	0.000909552	I3LNS9;Q29548;F1SEY1;F1SI88;
Pathway	ko00052-ssc00052~Galactose metabolism	4	15	48	2056	11.4222	0.00362972	Q9GKX6;F1RVY7;I3LQE0;P80276;
Pathway	ko00603-ssc00603~Glycosphingolipid biosynthesis - globo series	3	7	48	2056	18.3571	0.00754265	Q29548;I3LQE0;F1SI88;
Pathway	ko00561-ssc00561~Glycerolipid metabolism	4	20	48	2056	8.56667	0.00890145	K7GRB9;F1RKQ4;I3LQE0;P80276;
Pathway	ko04142-ssc04142~Lysosome	6	61	48	2056	4.21311	0.0116862	F1STR1;F1SES5;Q29548;F1SEY1;I3LQE0;F1SI88;
Pathway	ko00330-ssc00330~Arginine and proline metabolism	4	23	48	2056	7.44928	0.0134694	P00503;F1SNL8;K7GS54;F1SDP3;
Pathway	ko00220-ssc00220~Arginine biosynthesis	3	9	48	2056	14.2778	0.0136652	F1S0X9;P46410;P00503;
Pathway	ko00140-ssc00140~Steroid hormone biosynthesis	3	11	48	2056	11.6818	0.0213176	Q9N119;Q8MKG1;P10612;
Pathway	ko01200-ssc01200~Carbon metabolism	6	75	48	2056	3.42667	0.027005	F1S8Y5;P00503;F1RPN9;Q29558;F1RWY0;F1RKQ4;
Pathway	ko00140-ssc00140~Steroid hormone biosynthesis	4	33	48	2056	5.19192	0.0368705	F1RVY7;Q29548;Q9BEC7;F1SI88;
Pathway	ko00600-ssc00600~Sphingolipid metabolism	3	15	48	2056	8.56667	0.0406282	F1SUB2;F1SES5;I3LQE0;
