# Supplementary material for: Protein expression profiles in Meishan and Duroc sows during mid-gestation reveal differences affecting uterine capacity, endometrial receptivity, and the maternal–fetal Interface
Source: BMC Genomics. 2019 Dec 17;20:991. doi: 10.1186/s12864-019-6353-2 (PMC6918595; doi:10.1186/s12864-019-6353-2)
Supplement: Supplementary file 4 — Additional file 4: Table S4. List of DEPs and functional enrichment analysis results for DEPs at day 72. [file 12864_2019_6353_MOESM4_ESM.xlsx]

## Sheet: DEPs_up
Protein	Gene	Description	Replicate1	Replicate2	MSD72/DUD72	pValue
F1S6M7	TUBB3	Uncharacterized protein OS=Sus scrofa	1.65109	1.38102	1.51605	0.0150969
F1S762	SCP2	Uncharacterized protein OS=Sus scrofa	1.81471	2.18513	1.99992	0.00129769
I3LCX3	DUSP3	Uncharacterized protein OS=Sus scrofa	1.44192	1.82964	1.63578	0.0217851
A1E295	CTSB	Cathepsin B OS=Sus scrofa	2.09466	1.82824	1.96145	5.50266e-06
F1SFI5	HRG	Uncharacterized protein OS=Sus scrofa	1.517	1.52207	1.51953	0.00114332
I3LM03	LOC100626165	Uncharacterized protein OS=Sus scrofa	1.39953	1.31663	1.35808	0.000101536
I3LCE9	LOC100738863	Uncharacterized protein (Fragment) OS=Sus scrofa	1.67578	1.44725	1.56151	0.0166417
I3LSI3	AK2	Adenylate kinase 2, mitochondrial OS=Sus scrofa	1.56992	1.32809	1.449	0.000402383
F1RLL9	COL4A2	Uncharacterized protein OS=Sus scrofa	1.56685	2.08731	1.82708	0.000773167
F1RLM1	COL4A1	Uncharacterized protein OS=Sus scrofa	1.43551	1.55642	1.49596	0.000920826
F1SMN6	ATP6V1F	V-type proton ATPase subunit F OS=Sus scrofa	1.87924	1.56855	1.72389	0.00499871
F1SMN1	CALU	Uncharacterized protein (Fragment) OS=Sus scrofa	1.40674	1.48706	1.4469	0.0263076
Q2EN81	ATP5O	ATP synthase subunit O, mitochondrial OS=Sus scrofa	1.77333	1.59016	1.68175	0.00671415
Q28960	CBR1	Carbonyl reductase [NADPH] 1 OS=Sus scrofa	2.24662	1.31782	1.78222	2.35807e-08
F1SMZ6	HSPE1	Uncharacterized protein OS=Sus scrofa	1.34239	1.36324	1.35281	0.0337673
F1RVM6		Uncharacterized protein (Fragment) OS=Sus scrofa	1.62025	3.04459	2.33242	0.0174213
P46405	RPS12	40S ribosomal protein S12 OS=Sus scrofa	1.4752	2.05747	1.76633	0.00101343
Q5S1U1	HSPB1	Heat shock protein beta-1 OS=Sus scrofa	1.34949	1.30266	1.32608	0.00472362
F1SHR3	ATP6V1E1	Uncharacterized protein OS=Sus scrofa	1.63797	1.62241	1.63019	0.000175714
F1RL81	HSD17B14	Uncharacterized protein OS=Sus scrofa	1.76448	1.61607	1.69028	0.0102869
Q0MVN8	CRYZ	Quinone oxidoreductase OS=Sus scrofa	1.93846	1.80064	1.86955	0.0103792
F1RSA2	ATP2C1	Calcium-transporting ATPase OS=Sus scrofa	1.80213	1.41814	1.61013	0.0138753
I3LEB7	PODN	Uncharacterized protein OS=Sus scrofa	1.5792	1.61402	1.59661	0.0108244
F1RJJ3	SBDS	Uncharacterized protein OS=Sus scrofa	1.30313	1.35587	1.3295	0.0312929
I3LLW7		Uncharacterized protein (Fragment) OS=Sus scrofa	1.50993	1.21558	1.36275	0.0431103
F1SGT2	APIP	Methylthioribulose-1-phosphate dehydratase OS=Sus scrofa	1.54311	1.39459	1.46885	0.00934101
F1SGT4	CD44	Uncharacterized protein OS=Sus scrofa	1.95833	1.56307	1.7607	0.00334295
Q06AT9	RBM4B	RNA-binding protein 4B OS=Sus scrofa	1.37404	1.50641	1.44022	0.0238769
I3LDE1	LOC100521234	Uncharacterized protein OS=Sus scrofa	1.3229	1.32436	1.32363	0.0243484
Q7M2W6	CRYAB	Alpha-crystallin B chain OS=Sus scrofa	1.74972	1.35612	1.55292	0.0136406
F1RJE3	VWA1	Uncharacterized protein OS=Sus scrofa	1.56022	1.522	1.54111	0.0226914
F1SJE9	DOCK8	Uncharacterized protein OS=Sus scrofa	2.00982	1.31803	1.66392	0.00898635
F1S3J9	ICAM	Intercellular adhesion molecule 1 OS=Sus scrofa	1.48383	1.67083	1.57733	0.0172238
F1S3J7	PAPLN	Uncharacterized protein OS=Sus scrofa	1.74449	1.80713	1.77581	2.75855e-06
F1SCF1	SERPINA6	Uncharacterized protein OS=Sus scrofa	1.75623	1.6894	1.72282	0.012856
F1SJR5	PACSIN2	Uncharacterized protein OS=Sus scrofa	1.64737	1.47285	1.56011	1.26336e-05
Q29297	SCIN	Adseverin (Fragment) OS=Sus scrofa	2.26471	1.44444	1.85458	0.0349574
B6E241	GRB2	Growth factor receptor bound protein 2 OS=Sus scrofa	1.40268	1.39349	1.39808	0.00878464
F1SCZ4	PAPSS2	Uncharacterized protein OS=Sus scrofa	2.22397	1.31793	1.77095	0.00207571
P41367	ACADM	Medium-chain specific acyl-CoA dehydrogenase, mitochondrial OS=Sus scrofa	1.61084	1.33067	1.47075	0.00437287
F1S2I8	TPPP3	Uncharacterized protein (Fragment) OS=Sus scrofa	1.92754	2.01599	1.97176	0.00133561
Q3YLA6	SRSF1	Serine/arginine-rich splicing factor 1 OS=Sus scrofa	1.62184	1.42823	1.52504	0.0175501
F2Z5Q8	RPL35A	Uncharacterized protein OS=Sus scrofa	1.50129	1.66548	1.58338	0.0165087
F1S0V2	ANXA6	Annexin OS=Sus scrofa	1.24722	1.4373	1.34226	0.0332574
Q0Z8R0	CST3	Cystatin C OS=Sus scrofa	1.78955	1.5082	1.64887	0.00986811
P62831	RPL23	60S ribosomal protein L23 OS=Sus scrofa	1.30382	1.38998	1.3469	0.0322077
P04163	S100A10	Protein S100-A10 OS=Sus scrofa	1.233	1.52124	1.37712	0.046413
C5I4T6	PCK2	Phosphoenolpyruvate carboxykinase 2 OS=Sus scrofa	1.44161	1.98481	1.71321	0.000752395
F1S1D6	ATP6V0A1	V-type proton ATPase subunit a OS=Sus scrofa	1.96653	1.32036	1.64345	0.0302942
F1SAE9	LAMB1	Uncharacterized protein OS=Sus scrofa	1.33161	1.438	1.3848	7.04154e-07
Q29073	PTGR1	Prostaglandin reductase 1 OS=Sus scrofa	1.30798	1.55647	1.43223	0.0240958
I3L5B2	RPS7	Uncharacterized protein OS=Sus scrofa	1.31179	1.47583	1.39381	0.00653881
F1RNZ1	UQCRFS1	Cytochrome b-c1 complex subunit Rieske, mitochondrial OS=Sus scrofa	1.42373	1.47091	1.44732	0.0176148
Q8SPS7	HP	Haptoglobin OS=Sus scrofa	1.48678	1.89279	1.68978	8.08774e-10
F1SAT8	CD93	Uncharacterized protein OS=Sus scrofa	2.36348	1.4916	1.92754	0.0296368
F1SBQ5	SLC16A1	Solute carrier family 16, member 1 (Monocarboxylic acid transporter 1) tv1 OS=Sus scrofa	2.52775	1.52927	2.02851	0.0036591

## Sheet: DEPs_down
Protein	Gene	Description	Replicate1	Replicate2	MSD72/DUD72	pValue
F1SNL8	CNDP1	Uncharacterized protein OS=Sus scrofa	0.449805	0.442799	0.446302	0.000718632
I3L6Q5	HIST1H1B	Uncharacterized protein OS=Sus scrofa	0.584416	0.530557	0.557487	0.0169871
F1SN58	SQRDL	Uncharacterized protein OS=Sus scrofa	0.699499	0.720706	0.710103	0.00624304
F1SEN4	LOC100517243	Uncharacterized protein OS=Sus scrofa	0.282273	0.392203	0.337238	0.00941422
F1SN05	EIF3J	Uncharacterized protein OS=Sus scrofa	0.745469	0.784577	0.765023	0.0284642
I3LC25	LMNB2	Uncharacterized protein OS=Sus scrofa	0.738866	0.695513	0.717189	5.88858e-05
Q2EN74	FABP5	Epidermal fatty acid-binding protein OS=Sus scrofa	0.330155	0.573716	0.451935	0.0028116
Q9TUQ3	C7	Complement component C7 OS=Sus scrofa	0.690089	0.663515	0.676802	0.00736987
I3LFH1		Uncharacterized protein (Fragment) OS=Sus scrofa	0.752981	0.605661	0.679321	0.0227099
P22298	SLPI	Antileukoproteinase (Fragment) OS=Sus scrofa	0.300794	0.426189	0.363491	0.00348351
Q53DY5	HIST1H1D	Histone H1.3-like protein OS=Sus scrofa	0.485409	0.441672	0.46354	7.36576e-06
P16549	FMO1	Dimethylaniline monooxygenase [N-oxide-forming] 1 OS=Sus scrofa	0.402383	0.435857	0.41912	0.00515255
A0A075B7I6		Uncharacterized protein OS=Sus scrofa	0.692493	0.721642	0.707067	6.36779e-06
F1SGN8	GMPR2	GMP reductase OS=Sus scrofa	0.724668	0.75609	0.740379	0.000627703
Q2TJA5	AKR1C4	Aldo-keto reductase OS=Sus scrofa	0.538496	0.681677	0.610086	0.00401985
P10859	HAPLN1	Hyaluronan and proteoglycan link protein 1 OS=Sus scrofa	0.530029	0.421984	0.476006	1.39084e-08
F1S5H7	NHLRC2	Uncharacterized protein OS=Sus scrofa	0.555292	0.65708	0.606186	0.0296403
P08059	GPI	Glucose-6-phosphate isomerase OS=Sus scrofa	0.748914	0.714783	0.731848	2.86143e-06
F1SJW8	SERPING1	Uncharacterized protein OS=Sus scrofa	0.719765	0.636088	0.677927	0.0190521
P16708		Uteroferrin-associated protein OS=Sus scrofa	0.423448	0.538824	0.481136	0.0048187
F1RYV5	LOC100519510	Uncharacterized protein OS=Sus scrofa	0.289447	0.647735	0.468591	0.00110767
F1RRN0	PTK7	Uncharacterized protein (Fragment) OS=Sus scrofa	0.615649	0.737143	0.676396	0.00567883
F1ST01	SELENBP1	Uncharacterized protein OS=Sus scrofa	0.700773	0.821251	0.761012	0.0455497
F1SCE4	UFBP	Uncharacterized protein OS=Sus scrofa	0.489041	0.552464	0.520753	5.11156e-23
F1SSS0	CPS1	Uncharacterized protein OS=Sus scrofa	0.174189	0.181087	0.177638	8.64961e-08
F1SQR8	LTA4H	Leukotriene A(4) hydrolase OS=Sus scrofa	0.734625	0.59349	0.664058	0.00446577
I3LNZ2	LOC100510904	Uncharacterized protein OS=Sus scrofa	0.35169	0.222795	0.287242	0.0359355
F1SRB9	ST13	Uncharacterized protein OS=Sus scrofa	0.514079	0.579056	0.546568	0.0195579
I3LG67	MARCKS	Uncharacterized protein OS=Sus scrofa	0.662886	0.688626	0.675756	0.00572435
F1SRL9	BASP1	Uncharacterized protein OS=Sus scrofa	0.446309	0.582357	0.514333	0.00305024
F1RGQ6	ANKFY1	Uncharacterized protein (Fragment) OS=Sus scrofa	0.707149	0.664567	0.685858	0.0191192
P79303	UGP2	UTP--glucose-1-phosphate uridylyltransferase OS=Sus scrofa	0.644385	0.668342	0.656364	2.40045e-24
F1SMD7	STOM	Uncharacterized protein OS=Sus scrofa	0.669317	0.635421	0.652369	0.0168518
F1RPK0	HIST1H2AD	Histone H2A OS=Sus scrofa	0.541039	0.723223	0.632131	0.000814344
I3LRS5	ALDH1A1	Uncharacterized protein (Fragment) OS=Sus scrofa	0.639403	0.589247	0.614325	0.0139231
F1SAL4	MEP1B	Metalloendopeptidase OS=Sus scrofa	0.377778	0.692308	0.535043	0.00752928
Q29052	ITIH1	Inter-alpha-trypsin inhibitor heavy chain H1 OS=Sus scrofa	0.310305	0.542746	0.426526	0.00117447
F1SAC1	ECHS1	Uncharacterized protein OS=Sus scrofa	0.647756	0.754653	0.701205	0.000162181
O02668	ITIH2	Inter-alpha-trypsin inhibitor heavy chain H2 OS=Sus scrofa	0.555556	0.721059	0.638307	1.88353e-09
P20305	GSN	Gelsolin (Fragment) OS=Sus scrofa	0.694268	0.758154	0.726211	1.27445e-16
F1STC5		Uncharacterized protein (Fragment) OS=Sus scrofa	0.572298	0.54902	0.560659	1.02702e-13
I3LHP6	RAB3B	Uncharacterized protein OS=Sus scrofa	0.57247	0.641318	0.606894	0.00512693

## Sheet: Enrichment_up
Go Term Level1	Go Term	Mapping	Background	All mapping	All background	Fold enrichment	Fisher' exact Test P value	Mapping Protein IDs
Biological_Process	GO:0070372~regulation of ERK1 and ERK2 cascade	4	34	43	3158	8.64022	0.00965626	F1SGT4;I3LCX3;F1S3J9;F1SGT2;
Biological_Process	GO:0015991~ATP hydrolysis coupled proton transport	3	16	43	3158	13.7703	0.0169968	F1S1D6;F1SMN6;F1SHR3;
Biological_Process	GO:0015988~energy coupled proton transmembrane transport, against electrochemical gradient	3	16	43	3158	13.7703	0.0169968	F1S1D6;F1SMN6;F1SHR3;
Biological_Process	GO:0034645~cellular macromolecule biosynthetic process	7	160	43	3158	3.21308	0.0192286	F1RLL9;P41367;F1RJE3;I3L5B2;P62831;F2Z5Q8;P46405;
Biological_Process	GO:0009059~macromolecule biosynthetic process	7	165	43	3158	3.11572	0.022075	F1RLL9;P41367;F1RJE3;I3L5B2;P62831;F2Z5Q8;P46405;
Biological_Process	GO:0060312~regulation of blood vessel remodeling	2	3	43	3158	48.9612	0.0270513	Q0Z8R0;F1SFI5;
Biological_Process	GO:0001765~membrane raft assembly	2	3	43	3158	48.9612	0.0270513	P04163;F1SJR5;
Biological_Process	GO:0061138~morphogenesis of a branching epithelium	3	21	43	3158	10.4917	0.029464	F1SGT4;F1RLM1;B6E241;
Biological_Process	GO:0001763~morphogenesis of a branching structure	3	21	43	3158	10.4917	0.029464	F1SGT4;F1RLM1;B6E241;
Biological_Process	GO:0050900~leukocyte migration	3	22	43	3158	10.0148	0.0322879	F1SJE9;F1RJJ3;F1S3J9;
Biological_Process	GO:0008152~metabolic process	23	1151	43	3158	1.46756	0.0329374	F1RLL9;F1SCZ4;B6E241;I3L5B2;P62831;F2Z5Q8;F1RL81;P46405;F1SGT4;P41367;Q3YLA6;F1RJE3;Q0MVN8;I3LSI3;Q06AT9;I3LCX3;F1RJJ3;F1SMZ6;F1SGT2;A1E295;C5I4T6;Q28960;F1SBQ5;
Biological_Process	GO:0044237~cellular metabolic process	18	823	43	3158	1.60626	0.0354524	F1RLL9;F1SCZ4;B6E241;I3L5B2;P62831;F2Z5Q8;P46405;P41367;Q3YLA6;F1RJE3;Q0MVN8;I3LSI3;Q06AT9;I3LCX3;F1RJJ3;F1SMZ6;F1SGT2;Q28960;
Biological_Process	GO:0016072~rRNA metabolic process	3	24	43	3158	9.18023	0.0382399	I3L5B2;F2Z5Q8;F1RJJ3;
Biological_Process	GO:0048856~anatomical structure development	11	401	43	3158	2.01461	0.0382924	F1SGT4;F1SAE9;Q3YLA6;P41367;F1SCZ4;Q7M2W6;F1RLM1;B6E241;I3L5B2;F1RJJ3;F1S6M7;
Biological_Process	GO:0010467~gene expression	7	190	43	3158	2.70575	0.0406487	F1RLL9;Q3YLA6;F1RJE3;I3L5B2;P62831;F2Z5Q8;P46405;
Biological_Process	GO:0044767~single-organism developmental process	12	463	43	3158	1.90346	0.0406633	F1SGT4;F1SAE9;Q3YLA6;P41367;F1SCZ4;Q7M2W6;F1RLM1;B6E241;I3L5B2;F1SMZ6;F1RJJ3;F1S6M7;
Biological_Process	GO:0044085~cellular component biogenesis	6	144	43	3158	3.06008	0.0427912	Q3YLA6;Q7M2W6;I3L5B2;P04163;F2Z5Q8;F1RJJ3;
Biological_Process	GO:0006364~rRNA processing	3	26	43	3158	8.47406	0.0445765	I3L5B2;F2Z5Q8;F1RJJ3;
Biological_Process	GO:0044260~cellular macromolecule metabolic process	12	473	43	3158	1.86322	0.0465779	F1RLL9;Q3YLA6;P41367;F1RJE3;B6E241;Q06AT9;I3L5B2;P62831;F2Z5Q8;F1SMZ6;F1RJJ3;P46405;
Biological_Process	GO:0043170~macromolecule metabolic process	13	534	43	3158	1.78791	0.047234	F1RLL9;Q3YLA6;P41367;F1RJE3;B6E241;Q06AT9;I3L5B2;P62831;F2Z5Q8;F1SMZ6;F1RJJ3;P46405;A1E295;
Cellular_Component	GO:0005576~extracellular region	30	1125	47	3560	2.01986	1.79402e-05	B6E241;P04163;Q8SPS7;F1S3J7;F1SAE9;Q3YLA6;F1RLM1;F1SCF1;I3LCX3;F1SMZ6;F1SMN6;F1RLL9;I3LEB7;I3L5B2;P62831;F1SJR5;F2Z5Q8;F1S3J9;F1S2I8;F1SHR3;F1SGT4;Q0Z8R0;Q7M2W6;F1RJE3;I3LSI3;F1SFI5;A1E295;C5I4T6;F1S6M7;F1SBQ5;
Cellular_Component	GO:0031988~membrane-bounded vesicle	27	988	47	3560	2.06995	5.61858e-05	B6E241;P04163;F1SAE9;Q3YLA6;F1SCF1;I3LCX3;F1SMZ6;F1SMN6;F1RLL9;F1SAT8;I3L5B2;P62831;F1SJR5;F2Z5Q8;F1S3J9;F1S2I8;F1SHR3;F1SGT4;Q0Z8R0;Q7M2W6;F1RJE3;F1SFI5;I3LSI3;A1E295;C5I4T6;F1S6M7;F1SBQ5;
Cellular_Component	GO:0043230~extracellular organelle	26	946	47	3560	2.08178	8.45899e-05	F1RLL9;B6E241;I3L5B2;P04163;P62831;F2Z5Q8;F1SJR5;F1S2I8;F1S3J9;F1SHR3;Q0Z8R0;F1SGT4;Q3YLA6;F1SAE9;F1RJE3;Q7M2W6;I3LSI3;F1SFI5;F1SCF1;I3LCX3;F1SMZ6;F1SMN6;A1E295;C5I4T6;F1S6M7;F1SBQ5;
Cellular_Component	GO:0070062~extracellular vesicular exosome	26	946	47	3560	2.08178	8.45899e-05	F1RLL9;B6E241;I3L5B2;P04163;P62831;F2Z5Q8;F1SJR5;F1S2I8;F1S3J9;F1SHR3;Q0Z8R0;F1SGT4;Q3YLA6;F1SAE9;F1RJE3;Q7M2W6;I3LSI3;F1SFI5;F1SCF1;I3LCX3;F1SMZ6;F1SMN6;A1E295;C5I4T6;F1S6M7;F1SBQ5;
Cellular_Component	GO:1903561~extracellular vesicle	26	946	47	3560	2.08178	8.45899e-05	F1RLL9;B6E241;I3L5B2;P04163;P62831;F2Z5Q8;F1SJR5;F1S2I8;F1S3J9;F1SHR3;Q0Z8R0;F1SGT4;Q3YLA6;F1SAE9;F1RJE3;Q7M2W6;I3LSI3;F1SFI5;F1SCF1;I3LCX3;F1SMZ6;F1SMN6;A1E295;C5I4T6;F1S6M7;F1SBQ5;
Cellular_Component	GO:0065010~extracellular membrane-bounded organelle	26	946	47	3560	2.08178	8.45899e-05	F1RLL9;B6E241;I3L5B2;P04163;P62831;F2Z5Q8;F1SJR5;F1S2I8;F1S3J9;F1SHR3;Q0Z8R0;F1SGT4;Q3YLA6;F1SAE9;F1RJE3;Q7M2W6;I3LSI3;F1SFI5;F1SCF1;I3LCX3;F1SMZ6;F1SMN6;A1E295;C5I4T6;F1S6M7;F1SBQ5;
Cellular_Component	GO:0031982~vesicle	27	1025	47	3560	1.99523	0.00011137	B6E241;P04163;F1SAE9;Q3YLA6;F1SCF1;I3LCX3;F1SMZ6;F1SMN6;F1RLL9;F1SAT8;I3L5B2;P62831;F1SJR5;F2Z5Q8;F1S3J9;F1S2I8;F1SHR3;F1SGT4;Q0Z8R0;Q7M2W6;F1RJE3;F1SFI5;I3LSI3;A1E295;C5I4T6;F1S6M7;F1SBQ5;
Cellular_Component	GO:0044420~extracellular matrix component	5	28	47	3560	13.5258	0.000374823	F1RLL9;F1SAE9;F1RJE3;F1RLM1;F1S3J7;
Cellular_Component	GO:0044421~extracellular region part	11	268	47	3560	3.10892	0.00204496	Q0Z8R0;F1RLL9;F1SAE9;F1RJE3;I3LEB7;F1RLM1;F1SFI5;F1SCF1;F1S3J9;A1E295;F1S3J7;
Cellular_Component	GO:0016469~proton-transporting two-sector ATPase complex	4	21	47	3560	14.4276	0.00210088	F1S1D6;F1SMN6;Q2EN81;F1SHR3;
Cellular_Component	GO:0005604~basement membrane	4	23	47	3560	13.173	0.00278599	F1RLL9;F1RJE3;F1RLM1;F1S3J7;
Cellular_Component	GO:0031012~extracellular matrix	6	88	47	3560	5.16441	0.00531097	Q0Z8R0;F1RLL9;F1SAE9;F1RJE3;F1RLM1;F1S3J7;
Cellular_Component	GO:0005829~cytosol	11	362	47	3560	2.30163	0.0171043	Q7M2W6;Q0MVN8;I3L5B2;P62831;I3LCX3;F2Z5Q8;F1SJR5;Q29073;F1RL81;P46405;F1SHR3;
Cellular_Component	GO:0022626~cytosolic ribosome	4	46	47	3560	6.58649	0.0207751	I3L5B2;P62831;F2Z5Q8;P46405;
Cellular_Component	GO:0005615~extracellular space	8	220	47	3560	2.75435	0.023155	Q0Z8R0;F1SAE9;F1RJE3;I3LEB7;F1SFI5;F1SCF1;F1S3J9;A1E295;
Cellular_Component	GO:0098645~collagen network	2	3	47	3560	50.4965	0.0262339	F1RLL9;F1RLM1;
Cellular_Component	GO:0098644~complex of collagen trimers	2	3	47	3560	50.4965	0.0262339	F1RLL9;F1RLM1;
Cellular_Component	GO:0098642~network-forming collagen trimer	2	3	47	3560	50.4965	0.0262339	F1RLL9;F1RLM1;
Cellular_Component	GO:0005587~collagen type IV trimer	2	3	47	3560	50.4965	0.0262339	F1RLL9;F1RLM1;
Cellular_Component	GO:0098651~basement membrane collagen trimer	2	3	47	3560	50.4965	0.0262339	F1RLL9;F1RLM1;
Cellular_Component	GO:0005578~proteinaceous extracellular matrix	4	56	47	3560	5.41033	0.0350592	F1RLL9;F1RJE3;F1RLM1;F1S3J7;
Cellular_Component	GO:0044459~plasma membrane part	8	246	47	3560	2.46324	0.0395763	F1SGT4;B6E241;I3LCX3;P04163;F1SJR5;F1S3J9;F1SBQ5;F1SHR3;
Molecular_Function	GO:0044769~ATPase activity, coupled to transmembrane movement of ions, rotational mechanism	4	12	51	3166	20.6928	0.000593474	F1S1D6;F1SMN6;Q2EN81;F1SHR3;
Molecular_Function	GO:0005198~structural molecule activity	10	175	51	3166	3.54734	0.00152539	F1RLL9;F1SAE9;F1RJE3;Q7M2W6;F1RLM1;I3L5B2;P62831;F2Z5Q8;P46405;F1S6M7;
Molecular_Function	GO:0015078~hydrogen ion transmembrane transporter activity	5	37	51	3166	8.38898	0.00240618	F1S1D6;F1RNZ1;F1SMN6;Q2EN81;F1SHR3;
Molecular_Function	GO:0046961~proton-transporting ATPase activity, rotational mechanism	3	11	51	3166	16.9305	0.0105426	F1S1D6;F1SMN6;F1SHR3;
Molecular_Function	GO:0036442~hydrogen-exporting ATPase activity	3	14	51	3166	13.3025	0.017719	F1S1D6;F1SMN6;F1SHR3;
Molecular_Function	GO:0042625~ATPase activity, coupled to transmembrane movement of ions	3	14	51	3166	13.3025	0.017719	F1SMN6;F1RSA2;F1SHR3;
Molecular_Function	GO:0005201~extracellular matrix structural constituent	3	14	51	3166	13.3025	0.017719	F1RLL9;F1SAE9;F1RLM1;
Molecular_Function	GO:0019829~cation-transporting ATPase activity	3	17	51	3166	10.955	0.0264352	F1RSA2;Q2EN81;F1SHR3;
Molecular_Function	GO:0003735~structural constituent of ribosome	5	81	51	3166	3.832	0.0384835	F1RJE3;I3L5B2;P62831;F2Z5Q8;P46405;
	Pathway	Mapping	Background	All mapping	All background	Fold enrichment	Fisher' exact Test P value	Mapping Protein IDs
Pathway	ko05323-ssc05323~Rheumatoid arthritis	4	26	31	2056	10.2035	0.00570516	F1S1D6;F1S3J9;F1SMN6;F1SHR3;
Pathway	ko04966-ssc04966~Collecting duct acid secretion	3	14	31	2056	14.212	0.0154794	F1S1D6;F1SMN6;F1SHR3;
Pathway	ko00190-ssc00190~Oxidative phosphorylation	5	69	31	2056	4.80598	0.017563	F1S1D6;F1RNZ1;F1SMN6;Q2EN81;F1SHR3;
Pathway	ko05146-ssc05146~Amoebiasis	4	41	31	2056	6.4705	0.0210368	F1RLL9;F1SAE9;Q5S1U1;F1RLM1;
Pathway	ko05204-ssc05204~Chemical carcinogenesis	3	20	31	2056	9.94839	0.0320846	I3LM03;F1RVM6;Q28960;
Pathway	ko00980-ssc00980~Metabolism of xenobiotics by cytochrome P450	3	21	31	2056	9.47465	0.0353188	I3LM03;F1RVM6;Q28960;

## Sheet: Enrichment_down
Go Term Level1	Go Term	Mapping	Background	All mapping	All background	Fold enrichment	Fisher' exact Test P value	Mapping Protein IDs
Biological_Process	GO:0031497~chromatin assembly	3	15	24	3158	26.3167	0.00476502	I3LNZ2;Q53DY5;I3L6Q5;
Biological_Process	GO:0006323~DNA packaging	3	15	24	3158	26.3167	0.00476502	I3LNZ2;Q53DY5;I3L6Q5;
Biological_Process	GO:0065004~protein-DNA complex assembly	3	16	24	3158	24.6719	0.00547266	I3LNZ2;Q53DY5;I3L6Q5;
Biological_Process	GO:0006334~nucleosome assembly	3	21	24	3158	18.7976	0.00967613	I3LNZ2;Q53DY5;I3L6Q5;
Biological_Process	GO:0071824~protein-DNA complex subunit organization	3	24	24	3158	16.4479	0.0127069	I3LNZ2;Q53DY5;I3L6Q5;
Biological_Process	GO:0006333~chromatin assembly or disassembly	3	24	24	3158	16.4479	0.0127069	I3LNZ2;Q53DY5;I3L6Q5;
Biological_Process	GO:0034728~nucleosome organization	3	24	24	3158	16.4479	0.0127069	I3LNZ2;Q53DY5;I3L6Q5;
Biological_Process	GO:0006461~protein complex assembly	4	79	24	3158	6.66245	0.0202008	P20305;I3LNZ2;Q53DY5;I3L6Q5;
Biological_Process	GO:0070271~protein complex biogenesis	3	33	24	3158	11.9621	0.0238979	I3LNZ2;Q53DY5;I3L6Q5;
Biological_Process	GO:0065003~macromolecular complex assembly	4	87	24	3158	6.04981	0.0261172	P20305;I3LNZ2;Q53DY5;I3L6Q5;
Biological_Process	GO:0034622~cellular macromolecular complex assembly	4	88	24	3158	5.98106	0.0269161	P20305;I3LNZ2;Q53DY5;I3L6Q5;
Biological_Process	GO:0006325~chromatin organization	3	37	24	3158	10.6689	0.0298002	I3LNZ2;Q53DY5;I3L6Q5;
Biological_Process	GO:0030212~hyaluronan metabolic process	2	7	24	3158	37.5952	0.0447757	Q29052;O02668;
Cellular_Component	GO:1990104~DNA bending complex	4	11	32	3560	40.4545	7.58918e-05	F1RPK0;I3LNZ2;Q53DY5;I3L6Q5;
Cellular_Component	GO:0044815~DNA packaging complex	4	11	32	3560	40.4545	7.58918e-05	F1RPK0;I3LNZ2;Q53DY5;I3L6Q5;
Cellular_Component	GO:0000786~nucleosome	4	15	32	3560	29.6667	0.000224635	F1RPK0;I3LNZ2;Q53DY5;I3L6Q5;
Cellular_Component	GO:0005576~extracellular region	21	1125	32	3560	2.07667	0.000290231	I3LHP6;P20305;P16708;F1RGQ6;I3LG67;F1SCE4;F1SRB9;F1SJW8;Q9TUQ3;P10859;I3L6Q5;F1RPK0;F1ST01;F1SMD7;I3LRS5;F1SAC1;Q29052;Q2EN74;P08059;P22298;O02668;
Cellular_Component	GO:0032993~protein-DNA complex	4	18	32	3560	24.7222	0.000412014	F1RPK0;I3LNZ2;Q53DY5;I3L6Q5;
Cellular_Component	GO:0000785~chromatin	4	60	32	3560	7.41667	0.0152516	F1RPK0;I3LNZ2;Q53DY5;I3L6Q5;
Cellular_Component	GO:0044421~extracellular region part	7	268	32	3560	2.90578	0.0290543	P16708;F1ST01;F1SMD7;F1SCE4;F1SJW8;P08059;P10859;
Cellular_Component	GO:0005615~extracellular space	6	220	32	3560	3.03409	0.0434716	P16708;F1ST01;F1SMD7;F1SCE4;F1SJW8;P08059;
Molecular_Function	GO:0004867~serine-type endopeptidase inhibitor activity	6	42	32	3166	14.1339	4.41484e-05	P16708;F1SCE4;F1SJW8;Q29052;O02668;P22298;
Molecular_Function	GO:0004866~endopeptidase inhibitor activity	6	60	32	3166	9.89375	0.000259265	P16708;F1SCE4;F1SJW8;Q29052;O02668;P22298;
Molecular_Function	GO:0031490~chromatin DNA binding	2	6	32	3166	32.9792	0.0495563	Q53DY5;I3L6Q5;
	Pathway	Mapping	Background	All mapping	All background	Fold enrichment	Fisher' exact Test P value	Mapping Protein IDs
Pathway	ko05322-ssc05322~Systemic lupus erythematosus	3	33	18	2056	10.3838	0.0307489	F1RPK0;I3LFH1;Q9TUQ3;
