# Supplementary material for: Protein expression profiles in Meishan and Duroc sows during mid-gestation reveal differences affecting uterine capacity, endometrial receptivity, and the maternal–fetal Interface
Source: BMC Genomics. 2019 Dec 17;20:991. doi: 10.1186/s12864-019-6353-2 (PMC6918595; doi:10.1186/s12864-019-6353-2)
Supplement: Supplementary file 5 — Additional file 5: Table S5. List of DEPs associated to extracellular vesicular exosome. [file 12864_2019_6353_MOESM5_ESM.xlsx]

## Sheet: Sheet1
List of differential experssed proteins associated to extracellular vesicular exosome
MSD72 Vs. MSD49			MSD72 Vs. MSD49			DUD72 Vs. DUD49
	Abb.	Full name		Abb.	Full name		Abb.	Full name
Increased	PRPH	Peripherin-2	Decreased	TGM2	Protein-glutamine gamma-glutamyltransferase 2	Decreased	DPP4	Dipeptidyl peptidase 4
Increased	CD44	Link domain-containing protein	Decreased	TIMP	Metalloproteinase inhibitor 1	Decreased	SCPEP1	Carboxypeptidase
Increased	PCK2	Phosphoenolpyruvate carboxykinase	Decreased	DPP4	Dipeptidyl peptidase 4	Decreased	GALM	Aldose 1-epimerase
Increased	CSRP1	Cysteine and glycine rich protein 1	Decreased	COL14A1	Collagen alpha-1(XIV) chain	Decreased	SPR	Sepiapterin reductase
Increased	DES	Desmin	Decreased	RAB3B	Ras-related protein Rab-3B	Decreased	ASS1	Argininosuccinate synthase
Increased	SLC16A1	Monocarboxylate transporter 1	Decreased	AEBP1	Adipocyte enhancer-binding protein 1	Decreased	CA4	Carbonic anhydrase 4
Increased	CRYAB	Alpha-crystallin B chain	Decreased	SELENBP1	Selenium-binding protein 1 isoform 3	Decreased	ALDH3A2	Aldedh domain-containing protein
Increased	TPPP3	Tubulin polymerization-promoting protein family member 3	Decreased	CRYM	Ketimine reductase mu-crystallin	Decreased	ARHGDIB	Rho GDP-dissociation inhibitor 2
Increased	ASAH1	Acid ceramidase	Decreased	C8A	Complement component C8 alpha chain	Decreased	LCTHIO	Long-chain 3-ketoacyl-CoA thiolase
Increased	PACSIN2	Protein kinase C and casein kinase substrate in neurons protein 2 isoform A	Decreased	QSOX1	Sulfhydryl oxidase	Decreased	MIF	Macrophage migration inhibitory factor
Increased	ATP6V1B1	V-type proton ATPase subunit B	Decreased	FETUB	Fetuin-B	Decreased	ATP6V1C1	V-type proton ATPase subunit C
Increased	ACTC1	Cardiac muscle alpha actin 1	Decreased	SERPING1	Plasma protease C1 inhibitor	Decreased	GRN	Progranulin
Increased	KRT18	Keratin, type I cytoskeletal 18				Decreased	ATP6V0D1	V-type proton ATPase subunit
Increased	EFHD1	EF-hand domain-containing protein D1				Decreased	PITPNB	Phosphatidylinositol transfer protein beta isoform
Increased	GSTK1	Glutathione S-transferase kappa				Decreased	PDHB	Pyruvate dehydrogenase E1 component subunit beta
Increased	ATP6V1E1	V-type proton ATPase subunit E 1				Decreased	GRP	Gastrin-releasing peptide
Increased	RPL35A	60S ribosomal protein L35a				Decreased	BPHL	AB hydrolase-1 domain-containing protein
						Decreased	GALK1	Galactokinase
						Decreased	TPMT	Thiopurine S-methyltransferase
						Decreased	TMEM109	Transmembrane protein 109
						Decreased	ERP29	Endoplasmic reticulum resident protein 29
						Decreased	GLB1	Beta-galactosidase
						Decreased	ASAH1	Acid ceramidase
						Decreased	GOT1	Aspartate aminotransferase, cytoplasmic
						Decreased	SOD1	Superoxide dismutase
						Decreased	BPI	BPI fold-containing family A member 1
						Decreased	GLA	Alpha-galactosidase A
						Decreased	CTSC	Pept_C1 domain-containing protein
						Decreased	AKR1B1	Aldo-keto reductase family 1 member B1
						Decreased	CTSB	Cathepsin B
						Decreased	CTSZ	Cathepsin Z
